# Supplementary material for: Germplasm Screening Using DNA Markers and Genome-Wide Association Study for the Identification of Powdery Mildew Resistance Loci in Tomato
Source: Int J Mol Sci. 2022 Nov 6;23(21):13610. doi: 10.3390/ijms232113610 (PMC9657208; doi:10.3390/ijms232113610)
Supplement: Supplementary file 1 [file ijms-23-13610-s001.zip]

Archive with 9 entries (9 files):
- Figure S1.pdf
- Table S1.xlsx
- Table S2.pdf
- Table S3.xlsx
- Table S4.pdf
- Table S5.pdf
- Table S6.pdf
- Table S7.pdf
- Table S8.pdf
