# Supplementary material for: Germplasm Screening Using DNA Markers and Genome-Wide Association Study for the Identification of Powdery Mildew Resistance Loci in Tomato
Source: Int J Mol Sci. 2022 Nov 6;23(21):13610. doi: 10.3390/ijms232113610 (PMC9657208; doi:10.3390/ijms232113610)
Supplement: Supplementary file 1 [file ijms-23-13610-s001.zip › Table S1.xlsx]

## Sheet: Sheet1
No	Accession	Species	Source	PDI (%)a	Phenotype
1	LA0458 (Lv)	S. chilense	TGRC	0	R
2	LA1969 (Lv)	S. chilense	GRIN	0	R
3	LA2172 (Ol-4)	S. arcanum	TGRC	20.82	MR
4	PI247087 (Ol-5)	S. habrochaites	GRIN	40	S
5	PNU-PMS	S. lycopersicum	PNU	66.67	S
6	Moneymaker	S. lycopersicum	TGRC	100	S
7	KNU17	S. lycopersicum	GWNU	0	R
8	A1161	S. lycopersicum	PNU	0	R
9	A1162	S. lycopersicum	PNU	0	R
10	A1216	S. lycopersicum	PNU	0	R
11	LA1963	S. chilense	TGRC	0	R
12	LA2932	S. chilense	TGRC	0	R
13	LA2663	S. chmielewskii	TGRC	0	R
14	LA1274	S. cornerliomulleri	TGRC	0	R
15	LA1141	S. galapagense	TGRC	0	R
16	PI126445	S. habrochaites	GRIN	0	R
17	LA1272	S. pennellii	TGRC	0	R
18	LA1674	S. pennellii	TGRC	0	R
19	LA1809	S. pennellii	TGRC	0	R
20	LA2744	S. peruvianum	TGRC	0	R
21	LA2181	S. pimpinellifolium	TGRC	0	R
22	KNU16	S. lycopersicum	GWNU	4.76	R
23	LA0716	S. pennellii	TGRC	4.76	R
24	LA1340	S. pennellii	TGRC	5.56	R
25	LA2184	S. pimpinellifolium	TGRC	5.56	R
26	PI308182	S. habrochaites	GRIN	6.67	R
27	PI134418	S. habrochaites	GRIN	8.33	R
28	A1164	S. lycopersicum	PNU	9.52	R
29	A1155	S. lycopersicum	PNU	11.11	MR
30	A1168	S. lycopersicum	PNU	11.11	MR
31	LA2852	S. pimpinellifolium	TGRC	11.11	MR
32	A1189	S. lycopersicum	PNU	12.5	MR
33	A1170	S. lycopersicum	PNU	13.33	MR
34	LA0722	S. pimpinellifolium	TGRC	13.33	MR
35	LA1461	S. lycopersicum var. cerasiforme	TGRC	14.29	MR
36	PI180721	S. lycopersicum	GRIN	14.81	MR
37	A1165	S. lycopersicum	PNU	16.67	MR
38	A1169	S. lycopersicum	PNU	16.67	MR
39	LA0407	S. habrochaites	TGRC	16.67	MR
40	LA1777	S. habrochaites	TGRC	16.67	MR
41	PI134417	S. habrochaites	GRIN	16.67	MR
42	LA2312	S. lycopersicum var. cerasiforme	TGRC	19.05	MR
43	A1156	S. lycopersicum	PNU	19.05	MR
44	LA1457	S. lycopersicum var. cerasiforme	TGRC	20	MR
45	A1151	S. lycopersicum	PNU	20	MR
46	LA2185	S. arcanum	TGRC	20	MR
47	BT0911	S. lycopersicum	BTRC	20.83	MR
48	KNU11	S. lycopersicum	GWNU	22.22	MR
49	PI205037	S. lycopersicum var. cerasiforme	GRIN	22.22	MR
50	A1167	S. lycopersicum	PNU	22.22	MR
51	A1173	S. lycopersicum	PNU	22.22	MR
52	A1206	S. lycopersicum	PNU	22.22	MR
53	A1208	S. lycopersicum	PNU	22.22	MR
54	A1217	S. lycopersicum	PNU	22.22	MR
55	LA1582	S. pimpinellifolium	TGRC	22.22	MR
56	A1236	S. lycopersicum	PNU	23.33	MR
57	AVTO98039	S. lycopersicum	AVRDC	25	MR
58	A1248	S. lycopersicum	PNU	25	MR
59	A1234	S. lycopersicum	PNU	25.93	MR
60	A1260	S. lycopersicum	PNU	26.67	MR
61	LA1455	S. lycopersicum	TGRC	27.78	MR
62	A1198	S. lycopersicum	PNU	27.78	MR
63	LA2779	S. chilense	TGRC	27.78	MR
64	LA1246	S. pimpinellifolium	TGRC	27.78	MR
65	A1222	S. lycopersicum	PNU	28.57	MR
66	LA4245	S. lycopersicum	TGRC	29.17	MR
67	A1163	S. lycopersicum	PNU	29.17	MR
68	A1219	S. lycopersicum	PNU	29.17	MR
69	A1227	S. lycopersicum	PNU	29.17	MR
70	A1246	S. lycopersicum	PNU	29.17	MR
71	A1247	S. lycopersicum	PNU	29.17	MR
72	LA1028	S. chmielewskii	TGRC	29.17	MR
73	LA1941	S. pennellii	TGRC	29.17	MR
74	LA1578	S. pimpinellifolium	TGRC	29.17	MR
75	A1215	S. lycopersicum	PNU	29.63	MR
76	LA1512	S. lycopersicum var. cerasiforme	TGRC	33.33	S
77	LA2626	S. lycopersicum var. cerasiforme	TGRC	33.33	S
78	LA2308	S. lycopersicum var. cerasiforme	TGRC	33.33	S
79	BT0902	S. lycopersicum	BTRC	33.33	S
80	BT0912	S. lycopersicum	BTRC	33.33	S
81	PI254655	S. lycopersicum	GRIN	33.33	S
82	A1157	S. lycopersicum	PNU	33.33	S
83	A1199	S. lycopersicum	PNU	33.33	S
84	A1223	S. lycopersicum	PNU	33.33	S
85	A1237	S. lycopersicum	PNU	33.33	S
86	A1243	S. lycopersicum	PNU	33.33	S
87	LA1406	S. cheesmaniae	TGRC	33.33	S
88	LA1930	S. chilense	TGRC	33.33	S
89	LA1946	S. pennellii	TGRC	33.33	S
90	LA2533	S. pimpinellifolium	TGRC	33.33	S
91	A1207	S. lycopersicum	PNU	36.67	S
92	A1245	S. lycopersicum	PNU	36.67	S
93	A1244	S. lycopersicum	PNU	37.04	S
94	A1254	S. lycopersicum	PNU	37.5	S
95	LA1912	S. pennellii	TGRC	37.5	S
96	LA3875	S. lycopersicum	TGRC	38.1	S
97	A1187	S. lycopersicum	PNU	38.1	S
98	A1195	S. lycopersicum	PNU	38.1	S
99	A1218	S. lycopersicum	PNU	38.1	S
100	LA1208	S. lycopersicum var. cerasiforme	TGRC	38.89	S
101	LA2845	S. lycopersicum var. cerasiforme	TGRC	38.89	S
102	A1270	S. lycopersicum	PNU	38.89	S
103	LA0172	S. lycopersicum var. cerasiforme	TGRC	40	S
104	A1160	S. lycopersicum	PNU	40	S
105	A1261	S. lycopersicum	PNU	40	S
106	A1258	S. lycopersicum	PNU	40.74	S
107	LA2561	S. huaylasense	TGRC	40.74	S
108	A1205	S. lycopersicum	PNU	41.67	S
109	A1226	S. lycopersicum	PNU	41.67	S
110	LA1338	S. lycopersicum var. cerasiforme	TGRC	42.86	S
111	BT0909	S. lycopersicum	PNU	42.86	S
112	LA1228	S. lycopersicum var. cerasiforme	TGRC	42.86	S
113	A1191	S. lycopersicum	PNU	42.86	S
114	LA1701	S. lycopersicum var. cerasiforme	TGRC	44.44	S
115	LA4239	S. lycopersicum	TGRC	44.44	S
116	PI128216	S. lycopersicum	GRIN	44.44	S
117	LA1732	S. pennellii	TGRC	44.44	S
118	LA1668	S. lycopersicum var. cerasiforme	TGRC	45.83	S
119	A1238	S. lycopersicum	PNU	45.83	S
120	Walter	S. lycopersicum	TGRC	46.67	S
121	A1152	S. lycopersicum	PNU	46.67	S
122	A1211	S. lycopersicum	PNU	46.67	S
123	A1225	S. lycopersicum	PNU	46.67	S
124	A1159	S. lycopersicum	PNU	47.62	S
125	A1283	S. lycopersicum	PNU	48.15	S
126	LA2633	S. lycopersicum	TGRC	50	S
127	Floradel	S. lycopersicum	PNU	50	S
128	LA4230	S. lycopersicum	TGRC	50	S
129	A1175	S. lycopersicum	PNU	50	S
130	A1196	S. lycopersicum	PNU	50	S
131	A1209	S. lycopersicum	PNU	50	S
132	A1228	S. lycopersicum	PNU	50	S
133	PI126925	S. pimpinellifolium	GRIN	50	S
134	SAL1875	S. pimpinellifolium	TGRC	50	S
135	LA4024	S. lycopersicum	TGRC	51.85	S
136	A1193	S. lycopersicum	PNU	51.85	S
137	A1289	S. lycopersicum	PNU	51.85	S
138	LA4247	S. lycopersicum	TGRC	52.38	S
139	LA1712	S. lycopersicum var. cerasiforme	TGRC	54.17	S
140	A1212	S. lycopersicum	PNU	54.17	S
141	LA1464	S. lycopersicum var. cerasiforme	TGRC	55.56	S
142	LA4244	S. lycopersicum	TGRC	55.56	S
143	A1180	S. lycopersicum	PNU	55.56	S
144	A1287	S. lycopersicum	PNU	55.56	S
145	A1354	S. lycopersicum	PNU	55.56	S
146	LA0446	S. peruvianum	TGRC	55.56	S
147	A1262	S. lycopersicum	PNU	56.67	S
148	A1315	S. lycopersicum	PNU	56.67	S
149	LA1542	S. lycopersicum var. cerasiforme	TGRC	57.14	S
150	LA3136	S. lycopersicum var. cerasiforme	TGRC	57.14	S
151	A1172	S. lycopersicum	PNU	57.14	S
152	LA4271	S. lycopersicum	TGRC	58.33	S
153	LA4279	S. lycopersicum	TGRC	58.33	S
154	A1263	S. lycopersicum	PNU	58.33	S
155	A1312	S. lycopersicum	PNU	58.33	S
156	A1356	S. lycopersicum	PNU	58.33	S
157	A1255	S. lycopersicum	PNU	60	S
158	A1314	S. lycopersicum	PNU	60	S
159	A1259	S. lycopersicum	PNU	61.11	S
160	LA1589	S. pimpinellifolium	TGRC	61.11	S
161	LA1621	S. lycopersicum var. cerasiforme	TGRC	61.9	S
162	LA3043	S. lycopersicum	TGRC	61.9	S
163	A1231	S. lycopersicum	PNU	61.9	S
164	A1269	S. lycopersicum	PNU	61.9	S
165	LA0373	S. pimpinellifolium	TGRC	61.9	S
166	LA1545	S. lycopersicum var. cerasiforme	TGRC	62.96	S
167	A1158	S. lycopersicum	PNU	62.96	S
168	A1233	S. lycopersicum	PNU	62.96	S
169	A1252	S. lycopersicum	PNU	62.96	S
170	A1281	S. lycopersicum	PNU	62.96	S
171	LA1569	S. lycopersicum var. cerasiforme	TGRC	66.67	S
172	LA1623	S. lycopersicum var. cerasiforme	TGRC	66.67	S
173	LA1456	S. lycopersicum var. cerasiforme	TGRC	66.67	S
174	LA3882	S. lycopersicum	TGRC	66.67	S
175	A1224	S. lycopersicum	PNU	66.67	S
176	A1232	S. lycopersicum	PNU	66.67	S
177	A1257	S. lycopersicum	PNU	66.67	S
178	A1275	S. lycopersicum	PNU	66.67	S
179	A1349	S. lycopersicum	PNU	66.67	S
180	PI126434	S. corneliomulleri	GRIN	66.67	S
181	LA3892	S. lycopersicum	TGRC	70	S
182	LA1654	S. lycopersicum var. cerasiforme	TGRC	70.37	S
183	LA3878	S. lycopersicum	TGRC	70.37	S
184	A1256	S. lycopersicum	PNU	70.37	S
185	A1355	S. lycopersicum	PNU	70.37	S
186	A1230	S. lycopersicum	PNU	71.43	S
187	A1203	S. lycopersicum	PNU	72.22	S
188	A1229	S. lycopersicum	PNU	72.22	S
189	A1353	S. lycopersicum	PNU	72.22	S
190	A1276	S. lycopersicum	PNU	73.33	S
191	LA2126A	S. lycopersicum var. cerasiforme	TGRC	74.07	S
192	King Humbert#1	S. pimpinellifolium	TGRC	75	S
193	PI296363	S. lycopersicum	GRIN	75	S
194	LA3999	S. lycopersicum	TGRC	75	S
195	Trujillo	S. pimpinellifolium	TGRC	76.67	S
196	LA1549	S. lycopersicum var. cerasiforme	TGRC	77.78	S
197	LA1632	S. lycopersicum var. cerasiforme	TGRC	77.78	S
198	2K6-8040	S. lycopersicum	GRIN	77.78	S
199	A1357	S. lycopersicum	PNU	77.78	S
200	A1240	S. lycopersicum	PNU	80	S
201	A1333	S. lycopersicum	PNU	80	S
202	LA1346	S. arcanum	TGRC	80	S
203	LA3918	S. lycopersicum	TGRC	80.95	S
204	LA3928	S. lycopersicum	TGRC	80.95	S
205	LA3997	S. lycopersicum	TGRC	80.95	S
206	LA4264	S. lycopersicum	TGRC	81.48	S
207	A1241	S. lycopersicum	PNU	81.48	S
208	A1308	S. lycopersicum	PNU	81.48	S
209	A1267	S. lycopersicum	PNU	83.33	S
210	A1313	S. lycopersicum	PNU	83.33	S
211	LA1283	S. cornerliomulleri	TGRC	83.33	S
212	A1296	S. lycopersicum	PNU	85.19	S
213	LA2664	S. lycopersicum var. cerasiforme	TGRC	85.71	S
214	LA1953	S. lycopersicum	TGRC	86.67	S
215	A1336	S. lycopersicum	PNU	86.67	S
216	LA3975	S. lycopersicum	TGRC	86.67	S
217	LA2137	S. lycopersicum var. cerasiforme	TGRC	87.5	S
218	A1264	S. lycopersicum	PNU	87.5	S
219	A1316	S. lycopersicum	PNU	87.5	S
220	LA3869	S. lycopersicum	TGRC	88.89	S
221	A1210	S. lycopersicum	PNU	88.89	S
222	A1265	S. lycopersicum	PNU	88.89	S
223	A1280	S. lycopersicum	PNU	88.89	S
224	A1350	S. lycopersicum	PNU	90	S
225	LA3047	S. lycopersicum	TGRC	90.48	S
226	LA2131	S. lycopersicum var. cerasiforme	TGRC	91.67	S
227	LA2135	S. lycopersicum var. cerasiforme	TGRC	91.67	S
228	LA3267	S. lycopersicum	TGRC	91.67	S
229	A1250	S. lycopersicum	PNU	91.67	S
230	A1348	S. lycopersicum	PNU	91.67	S
231	A1351	S. lycopersicum	PNU	91.67	S
232	LA3920	S. lycopersicum	TGRC	91.67	S
233	LA3960	S. lycopersicum	TGRC	91.67	S
234	LA3051	S. lycopersicum	TGRC	92.59	S
235	A1291	S. lycopersicum	PNU	92.59	S
236	A1317	S. lycopersicum	PNU	92.59	S
237	A1337	S. lycopersicum	PNU	92.59	S
238	A1338	S. lycopersicum	PNU	92.59	S
239	A1339	S. lycopersicum	PNU	92.59	S
240	LA3866	S. lycopersicum	TGRC	93.33	S
241	A1201	S. lycopersicum	PNU	93.33	S
242	A1268	S. lycopersicum	PNU	93.33	S
243	A1341	S. lycopersicum	PNU	93.33	S
244	A1342	S. lycopersicum	PNU	93.33	S
245	LA2076	S. lycopersicum var. cerasiforme	TGRC	94.44	S
246	2K6-8201	S. lycopersicum	PNU	94.44	S
247	LA3925	S. lycopersicum	TGRC	94.44	S
248	A1200	S. lycopersicum	PNU	95.24	S
249	A1321	S. lycopersicum	PNU	95.24	S
250	LA2163	S. arcanum	TGRC	95.24	S
251	A1327	S. lycopersicum	PNU	95.83	S
252	LA3045	S. lycopersicum	TGRC	96.3	S
253	A1266	S. lycopersicum	PNU	96.3	S
254	A1299	S. lycopersicum	PNU	96.3	S
255	LA1547	S. pimpinellifolium	TGRC	96.3	S
256	A1251	S. lycopersicum	PNU	96.67	S
257	A1293	S. lycopersicum	PNU	96.67	S
258	A1328	S. lycopersicum	PNU	96.67	S
259	A1340	S. lycopersicum	PNU	96.67	S
260	LA2077	S. lycopersicum	TGRC	100	S
261	LA2078	S. lycopersicum	TGRC	100	S
262	LA3137	S. lycopersicum var. cerasiforme	TGRC	100	S
263	Fla.8233	S. lycopersicum	PNU	100	S
264	LA3246	S. lycopersicum	TGRC	100	S
265	LA3344	S. lycopersicum	TGRC	100	S
266	LA3345	S. lycopersicum	TGRC	100	S
267	LA3867	S. lycopersicum	TGRC	100	S
268	LA3871	S. lycopersicum	TGRC	100	S
269	LA3874	S. lycopersicum	TGRC	100	S
270	LA3879	S. lycopersicum	TGRC	100	S
271	LA4246	S. lycopersicum	TGRC	100	S
272	LA4266	S. lycopersicum	TGRC	100	S
273	A1202	S. lycopersicum	PNU	100	S
274	A1204	S. lycopersicum	PNU	100	S
275	A1285	S. lycopersicum	PNU	100	S
276	A1295	S. lycopersicum	PNU	100	S
277	A1297	S. lycopersicum	PNU	100	S
278	A1298	S. lycopersicum	PNU	100	S
279	A1300	S. lycopersicum	PNU	100	S
280	A1309	S. lycopersicum	PNU	100	S
281	A1311	S. lycopersicum	PNU	100	S
282	A1319	S. lycopersicum	PNU	100	S
283	A1320	S. lycopersicum	PNU	100	S
284	A1322	S. lycopersicum	PNU	100	S
285	A1325	S. lycopersicum	PNU	100	S
286	A1326	S. lycopersicum	PNU	100	S
287	A1329	S. lycopersicum	PNU	100	S
288	A1330	S. lycopersicum	PNU	100	S
289	A1331	S. lycopersicum	PNU	100	S
290	A1334	S. lycopersicum	PNU	100	S
291	A1343	S. lycopersicum	PNU	100	S
292	A1344	S. lycopersicum	PNU	100	S
293	A1345	S. lycopersicum	PNU	100	S
294	A1346	S. lycopersicum	PNU	100	S
295	A1347	S. lycopersicum	PNU	100	S
aPercent Disease Index (PDI) < 10%, Resistance (R); PDI = 10-30%, Moderately resistance (MR); PDI > 30%, Susceptibility (S). Accessions written
