# Supplementary material for: Germplasm Screening Using DNA Markers and Genome-Wide Association Study for the Identification of Powdery Mildew Resistance Loci in Tomato
Source: Int J Mol Sci. 2022 Nov 6;23(21):13610. doi: 10.3390/ijms232113610 (PMC9657208; doi:10.3390/ijms232113610)
Supplement: Supplementary file 1 [file ijms-23-13610-s001.zip › Table S3.xlsx]

## Sheet: Total290_11912SNPs_genotype (ma
rs#	alleles	chrom	pos	strand	assembly#	center	protLSID	assayLSID	panelLSID	QCcode	B1	B2	B3	B4	B5	B7	B8	B11	B13	B16	B17	B18	B20	B21	B22	B23	B24	B25	B26	B27	B29	B31	B33	B34	B36	B44	B45	B46	B47	B48	B49	B50	B51	B52	B55	B56	B57	B58	B59
AX-95770515	G/A	1	65409	+	NA	NA	NA	NA	NA	NA	G	G	G	G	R	G	G	G	G	G	G	G	A	R	A	A	A	A	A	G	G	A	A	A	A	R	A	A	A	G	A	G	G	A	G	G	G	A	G
AX-95780425	C/T	1	66253	+	NA	NA	NA	NA	NA	NA	C	C	C	C	Y	C	C	C	C	C	C	C	T	T	T	T	T	T	T	C	C	T	Y	T	Y	Y	Y	T	T	C	T	C	C	C	C	C	C	Y	C
AX-95805686	G/T	1	66377	+	NA	NA	NA	NA	NA	NA	G	G	G	G	K	G	G	G	G	G	G	G	T	T	T	T	T	G	T	G	G	T	T	T	T	K	T	T	T	G	T	G	G	G	G	G	G	K	G
AX-95793145	C/G	1	70360	+	NA	NA	NA	NA	NA	NA	C	C	C	C	S	C	C	C	C	C	C	C	C	S	C	C	S	C	C	C	C	G	C	C	C	S	C	C	C	C	C	C	C	C	C	C	C	C	C
AX-95815850	T/C	1	73428	+	NA	NA	NA	NA	NA	NA	T	T	T	T	Y	T	T	T	Y	T	T	T	C	Y	N	C	C	C	C	T	T	C	N	Y	T	Y	N	C	C	T	C	T	T	T	T	T	T	C	T
AX-95773947	C/T	1	83225	+	NA	NA	NA	NA	NA	NA	C	C	C	C	N	C	C	C	C	C	C	C	T	C	Y	Y	T	T	T	C	C	T	Y	T	Y	Y	Y	T	T	C	T	C	C	C	C	C	C	Y	C
AX-95787574	A/G	1	86207	+	NA	NA	NA	NA	NA	NA	A	A	A	A	N	A	A	A	N	A	A	A	G	A	A	N	A	R	A	A	A	A	R	A	A	A	A	R	A	N	A	A	A	A	A	A	A	A	A
AX-95804664	G/A	1	90620	+	NA	NA	NA	NA	NA	NA	G	G	G	G	R	G	G	G	G	G	G	G	A	A	A	A	A	A	A	G	G	A	A	A	A	R	A	A	A	G	A	G	G	G	G	G	G	A	G
AX-95787517	G/A	1	92053	+	NA	NA	NA	NA	NA	NA	G	G	G	G	R	G	G	G	G	G	G	G	A	A	G	A	G	G	A	G	G	G	A	G	G	G	A	G	A	G	G	G	G	G	G	G	G	G	G
AX-95812696	G/A	1	94573	+	NA	NA	NA	NA	NA	NA	G	G	G	G	N	G	G	G	G	G	G	G	A	R	G	G	G	G	A	G	G	G	N	G	G	G	G	G	A	G	G	G	G	G	G	G	G	G	G
AX-95787693	C/T	1	95198	+	NA	NA	NA	NA	NA	NA	C	C	C	C	N	C	C	C	C	C	C	C	T	Y	C	C	C	Y	T	C	C	C	C	C	C	C	C	C	T	C	C	C	C	C	C	C	C	C	C
AX-95804042	A/T	1	95261	+	NA	NA	NA	NA	NA	NA	A	A	A	A	W	A	A	A	A	A	A	A	T	A	A	A	T	A	T	A	A	T	A	A	A	W	A	A	T	A	T	A	A	A	A	A	A	W	A
AX-95770200	C/T	1	95624	+	NA	NA	NA	NA	NA	NA	C	C	C	C	Y	C	C	C	C	C	C	C	T	T	T	T	Y	T	T	C	C	Y	T	T	T	C	T	T	T	C	Y	C	C	C	C	C	C	C	C
AX-95782479	T/A	1	95672	+	NA	NA	NA	NA	NA	NA	T	T	T	N	A	T	T	T	N	T	T	T	A	A	A	A	A	A	A	N	N	A	A	A	A	W	A	A	A	W	A	T	T	T	T	N	T	A	T
AX-95780952	A/C	1	98627	+	NA	NA	NA	NA	NA	NA	A	A	A	A	M	A	A	A	A	A	A	A	M	N	M	M	C	M	M	A	A	C	M	M	M	N	N	M	M	A	C	A	A	A	A	A	A	N	A
AX-95790331	A/T	1	99827	+	NA	NA	NA	NA	NA	NA	A	A	A	A	W	A	A	A	A	A	A	A	A	A	A	A	T	A	T	A	A	T	A	A	A	W	A	A	T	A	T	A	A	A	A	A	A	W	A
AX-95775414	C/T	1	100517	+	NA	NA	NA	NA	NA	NA	C	C	C	C	C	C	C	C	C	C	C	C	T	T	T	T	Y	T	T	C	C	Y	T	T	T	C	T	T	T	C	Y	C	C	C	C	C	C	C	C
AX-95814420	G/C	1	103867	+	NA	NA	NA	NA	NA	NA	G	G	G	G	N	G	G	G	G	G	G	G	C	S	S	S	C	S	C	G	G	C	S	C	C	N	S	C	C	G	C	G	G	G	G	G	G	N	G
AX-95774542	A/T	1	104218	+	NA	NA	NA	NA	NA	NA	A	A	A	A	W	A	A	A	A	A	A	A	A	A	A	A	T	A	A	A	A	T	A	A	A	W	A	A	A	A	T	A	A	A	A	A	A	W	A
AX-95773241	A/G	1	104809	+	NA	NA	NA	NA	NA	NA	A	A	A	A	R	A	A	A	A	A	A	A	A	A	A	A	G	A	A	A	A	G	A	A	A	R	A	A	A	A	G	A	A	A	A	A	A	R	A
AX-95781847	A/T	1	106702	+	NA	NA	NA	NA	NA	NA	A	A	A	A	W	A	A	A	N	A	A	A	T	A	A	A	T	A	T	A	A	T	A	A	A	W	A	A	T	A	T	A	A	A	A	A	A	W	A
AX-95813363	T/G	1	106810	+	NA	NA	NA	NA	NA	NA	T	T	T	T	N	T	T	T	T	T	T	T	G	G	G	G	G	G	G	T	T	G	G	G	G	K	G	G	G	T	G	T	T	T	T	T	T	K	T
AX-95812513	C/A	1	122836	+	NA	NA	NA	NA	NA	NA	C	C	C	C	M	C	C	C	C	C	C	C	C	C	C	C	A	C	C	C	C	C	C	C	C	M	C	C	C	C	A	C	C	C	C	C	C	M	C
AX-95801057	C/T	1	125438	+	NA	NA	NA	NA	NA	NA	C	C	C	C	Y	C	C	C	C	C	C	C	C	C	Y	C	T	C	C	C	C	C	C	C	C	Y	C	C	C	C	T	C	C	C	C	C	C	Y	C
AX-95769357	G/A	1	125614	+	NA	NA	NA	NA	NA	NA	G	G	G	G	R	G	G	G	G	G	G	G	A	A	A	A	A	A	A	G	G	A	A	A	A	R	A	A	A	G	A	G	G	G	G	G	G	R	G
AX-95769230	G/T	1	130440	+	NA	NA	NA	NA	NA	NA	G	G	G	G	K	G	G	G	K	G	G	G	G	N	N	K	T	T	G	G	G	G	K	T	T	K	T	T	G	G	T	G	G	G	G	G	K	K	G
AX-95771564	G/C	1	137459	+	NA	NA	NA	NA	NA	NA	G	G	G	G	S	G	G	G	G	G	G	G	C	C	C	S	C	C	C	G	G	C	S	C	C	S	S	C	C	G	C	G	G	G	G	G	G	C	G
AX-95788420	G/A	1	138296	+	NA	NA	NA	NA	NA	NA	G	G	G	G	R	G	G	G	G	G	G	G	G	G	G	N	A	G	A	G	G	A	G	G	G	R	G	G	A	G	A	G	G	G	G	G	G	R	G
AX-95779426	T/A	1	138566	+	NA	NA	NA	NA	NA	NA	T	T	T	T	W	T	T	T	T	T	T	T	T	A	A	A	A	A	A	T	T	T	A	A	A	W	A	A	A	T	A	T	T	T	T	T	T	W	T
AX-95780891	C/G	1	141959	+	NA	NA	NA	NA	NA	NA	C	C	C	C	S	C	C	C	C	C	C	C	C	S	C	C	G	C	C	C	C	G	C	C	C	N	C	C	C	C	G	C	C	C	C	C	C	N	C
AX-95813994	C/G	1	145384	+	NA	NA	NA	NA	NA	NA	C	C	C	C	S	C	C	C	C	C	C	C	C	C	C	C	G	C	C	C	C	G	C	C	C	N	C	C	C	C	G	C	C	C	C	C	C	S	C
AX-95780568	A/G	1	145763	+	NA	NA	NA	NA	NA	NA	A	A	A	A	R	A	A	A	A	A	A	A	A	A	A	A	G	A	A	A	A	G	A	A	A	R	A	A	A	A	G	A	A	A	A	A	A	R	A
AX-95790922	A/C	1	147807	+	NA	NA	NA	NA	NA	NA	A	A	A	A	C	A	A	A	A	A	A	A	C	C	C	M	C	C	C	N	A	C	C	C	C	M	C	C	C	A	C	A	A	A	A	A	A	C	A
AX-95789044	A/G	1	151924	+	NA	NA	NA	NA	NA	NA	A	A	G	A	N	A	A	A	A	A	A	A	A	A	A	A	G	A	A	A	A	G	A	A	A	R	A	A	A	A	G	A	A	A	A	A	A	R	A
AX-95778887	G/A	1	152028	+	NA	NA	NA	NA	NA	NA	G	G	A	G	R	G	G	G	G	G	G	G	G	A	A	A	A	A	A	G	G	A	A	A	A	R	A	A	A	G	A	G	G	G	G	G	G	R	G
AX-95771902	A/G	1	153163	+	NA	NA	NA	NA	NA	NA	A	A	G	A	R	A	A	A	A	A	A	A	A	R	R	N	G	R	A	A	A	G	R	R	G	A	R	A	A	A	A	A	A	A	A	A	A	A	A
AX-95811851	A/G	1	154289	+	NA	NA	NA	NA	NA	NA	A	A	G	A	R	A	A	A	A	A	A	A	A	R	G	N	G	G	A	A	A	G	G	G	G	R	G	G	A	A	A	A	A	A	A	A	A	N	A
AX-95813054	T/C	1	154711	+	NA	NA	NA	NA	NA	NA	T	T	C	T	Y	T	T	T	T	T	T	T	T	C	C	C	C	C	C	T	T	C	C	C	C	Y	C	C	C	T	T	T	T	T	T	T	T	Y	T
AX-95816288	T/C	1	157912	+	NA	NA	NA	NA	NA	NA	T	T	C	T	Y	T	T	T	T	T	T	T	T	T	T	T	C	C	T	T	T	T	T	T	T	Y	T	Y	T	T	T	T	T	T	T	T	T	Y	T
AX-95801315	G/A	1	164478	+	NA	NA	NA	NA	NA	NA	G	G	A	G	R	G	G	G	G	G	G	G	G	G	A	G	A	G	G	G	G	A	G	N	R	R	G	R	G	G	G	G	G	G	G	G	G	R	G
AX-95784298	T/C	1	165240	+	NA	NA	NA	NA	NA	NA	T	T	C	T	T	T	T	T	T	T	T	T	T	Y	Y	Y	C	Y	T	T	T	C	Y	Y	Y	T	Y	Y	T	T	T	T	T	T	T	T	T	T	T
AX-95796148	G/A	1	166993	+	NA	NA	NA	NA	NA	NA	G	G	A	G	R	G	G	G	G	G	G	G	G	G	G	G	A	G	G	G	G	A	G	G	G	R	G	G	G	G	G	G	G	G	G	G	G	R	G
AX-95804549	T/C	1	168987	+	NA	NA	NA	NA	NA	NA	T	T	C	T	Y	T	T	T	T	T	T	T	T	Y	T	T	T	T	T	T	T	T	T	T	T	Y	T	T	T	T	T	T	T	T	T	T	T	T	T
AX-95789043	T/C	1	180469	+	NA	NA	NA	NA	NA	NA	T	C	C	T	Y	T	T	T	T	T	T	T	T	T	C	C	C	C	C	T	T	T	C	Y	Y	N	C	C	C	T	T	T	T	T	T	T	T	Y	T
AX-95792309	A/G	1	182387	+	NA	NA	NA	NA	NA	NA	A	G	G	A	R	A	A	A	A	A	A	A	A	N	G	G	G	G	A	A	A	A	G	G	G	R	G	G	A	A	A	A	A	A	A	A	A	R	A
AX-95797190	T/C	1	186827	+	NA	NA	NA	NA	NA	NA	T	C	C	T	Y	T	T	T	T	T	T	T	T	T	Y	C	C	T	C	T	T	T	C	C	C	Y	C	Y	C	T	T	T	T	T	T	T	T	Y	T
AX-95791945	C/A	1	187570	+	NA	NA	NA	NA	NA	NA	C	A	A	C	M	C	C	C	C	C	C	C	C	A	A	A	A	A	A	C	C	C	M	A	A	M	M	A	A	C	C	C	C	C	C	C	C	M	C
AX-95794379	A/T	1	190576	+	NA	NA	NA	NA	NA	NA	A	T	T	A	N	A	A	A	A	A	A	A	A	T	T	T	T	T	T	A	A	A	W	T	T	W	T	T	T	A	A	A	A	A	A	A	A	W	A
AX-95815819	G/A	1	190784	+	NA	NA	NA	NA	NA	NA	G	A	A	G	R	G	G	G	G	G	G	G	G	A	A	A	A	A	A	G	G	G	A	A	A	R	A	A	A	G	G	G	G	G	G	G	G	R	G
AX-95783081	A/T	1	191554	+	NA	NA	NA	NA	NA	NA	A	T	T	A	T	A	A	A	A	A	A	A	A	W	T	T	T	T	T	A	A	A	T	T	T	W	T	T	T	A	A	A	A	A	A	A	A	W	A
AX-95800821	G/A	1	191575	+	NA	NA	NA	NA	NA	NA	G	N	N	G	G	G	G	G	G	G	G	G	G	A	N	A	N	A	G	G	G	G	A	A	N	G	A	A	G	G	G	G	G	G	G	G	G	G	G
AX-95803579	T/C	1	193185	+	NA	NA	NA	NA	NA	NA	T	C	C	T	Y	T	T	T	T	T	T	T	T	C	C	C	C	T	C	T	T	T	C	N	C	Y	C	N	C	T	T	T	T	T	T	T	T	Y	T
AX-95771815	T/C	1	193726	+	NA	NA	NA	NA	NA	NA	T	C	C	T	Y	T	T	T	T	T	T	T	T	T	T	T	C	T	C	T	T	T	T	T	T	Y	T	T	C	T	T	T	T	T	T	T	T	Y	T
AX-95767656	G/A	1	194018	+	NA	NA	NA	NA	NA	NA	G	A	A	G	R	G	G	G	G	G	G	G	G	G	G	G	A	G	A	G	G	G	R	R	R	R	R	G	A	G	G	G	G	G	G	G	G	R	G
AX-95777895	G/C	1	194295	+	NA	NA	NA	NA	NA	NA	G	C	C	G	S	G	G	G	G	G	G	G	G	G	G	G	C	G	C	G	G	G	G	S	S	S	G	G	C	G	G	G	G	G	G	G	G	S	G
AX-95770255	C/T	1	194703	+	NA	NA	NA	NA	NA	NA	C	T	T	C	Y	C	C	C	C	C	C	C	C	T	T	T	T	T	T	C	C	C	T	T	T	C	T	T	T	C	C	C	C	C	C	C	C	Y	C
AX-95767717	G/C	1	196424	+	NA	NA	NA	NA	NA	NA	G	C	C	G	S	G	G	G	G	G	G	G	G	G	N	C	C	G	G	G	G	G	C	S	S	S	C	G	G	G	C	G	G	G	G	G	G	S	G
AX-95813977	G/A	1	204931	+	NA	NA	NA	NA	NA	NA	G	A	A	G	R	G	G	G	G	G	G	G	G	A	A	A	A	A	A	G	G	G	A	A	A	R	A	A	A	G	G	G	G	G	G	G	G	R	G
AX-95782581	C/T	1	205023	+	NA	NA	NA	NA	NA	NA	C	Y	Y	C	C	C	C	C	C	C	C	C	T	T	T	T	T	T	T	C	C	T	T	T	T	C	T	T	T	C	N	C	C	C	C	C	C	T	C
AX-95798561	G/C	1	211621	+	NA	NA	NA	NA	NA	NA	G	C	C	G	S	G	G	G	G	G	G	G	C	S	C	S	C	C	C	G	G	S	C	S	C	S	S	C	C	G	G	G	G	G	G	G	G	S	G
AX-95788341	G/A	1	211713	+	NA	NA	NA	NA	NA	NA	G	A	N	G	R	G	G	G	G	G	G	G	A	A	R	A	A	A	A	G	G	A	A	A	A	R	A	R	A	G	G	G	G	G	G	G	G	R	G
AX-95771572	C/G	1	217360	+	NA	NA	NA	NA	NA	NA	C	G	G	C	G	C	C	C	C	C	C	C	C	G	C	C	G	C	C	C	C	C	G	C	C	S	C	C	C	C	C	C	C	C	C	C	C	S	C
AX-95812016	C/T	1	220980	+	NA	NA	NA	NA	NA	NA	C	T	T	C	Y	C	C	C	C	C	C	C	C	T	T	Y	T	C	C	C	C	C	T	T	Y	C	T	T	C	C	C	C	C	C	C	C	C	Y	C
AX-95807185	G/A	1	224008	+	NA	NA	NA	NA	NA	NA	G	A	A	G	R	G	G	G	G	G	G	G	A	A	A	A	A	A	G	G	G	A	A	A	A	R	A	A	G	G	G	G	G	A	G	G	G	R	G
AX-95787446	C/T	1	225069	+	NA	NA	NA	NA	NA	NA	C	T	T	C	Y	C	C	C	C	C	C	C	T	T	T	T	T	T	C	C	C	T	T	T	T	N	T	T	C	C	C	C	C	T	C	C	C	Y	C
AX-95783499	C/T	1	225267	+	NA	NA	NA	NA	NA	NA	C	T	T	C	Y	C	C	C	C	C	C	C	T	Y	T	Y	T	T	T	C	C	T	Y	T	T	N	Y	T	T	C	T	C	C	T	C	C	C	T	C
AX-95802999	C/T	1	225483	+	NA	NA	NA	NA	NA	NA	C	T	T	C	N	C	C	C	N	C	C	C	C	C	C	C	C	C	C	C	Y	C	C	C	Y	N	C	C	C	Y	C	C	C	C	C	C	C	C	C
AX-95790858	T/C	1	226467	+	NA	NA	NA	NA	NA	NA	T	C	C	T	C	T	T	T	T	T	T	T	T	T	T	T	C	T	T	T	T	T	T	T	T	N	T	T	T	T	T	T	T	T	T	T	T	Y	T
AX-95813327	C/T	1	227355	+	NA	NA	NA	NA	NA	NA	C	T	T	C	Y	C	C	C	C	C	C	C	C	T	T	T	T	T	C	C	C	T	T	T	T	Y	T	T	C	C	C	C	C	C	C	C	C	Y	C
AX-95789708	T/C	1	234127	+	NA	NA	NA	NA	NA	NA	T	C	C	T	Y	T	T	T	T	T	T	T	C	C	C	C	C	C	T	T	T	C	C	C	C	Y	C	C	T	T	C	T	T	T	T	T	T	Y	T
AX-95786603	A/G	1	235931	+	NA	NA	NA	NA	NA	NA	A	G	G	A	R	A	A	A	A	A	A	A	A	R	A	A	G	A	A	A	A	A	A	A	A	R	A	A	A	A	G	A	A	A	A	A	A	R	A
AX-95787755	T/C	1	236449	+	NA	NA	NA	NA	NA	NA	T	C	C	T	C	T	T	T	T	T	T	T	C	C	Y	C	C	C	C	T	T	C	C	C	C	Y	C	C	C	T	C	T	T	T	T	T	T	C	T
AX-95767649	A/G	1	241397	+	NA	NA	NA	NA	NA	NA	A	G	G	A	R	A	A	A	A	A	A	A	G	A	A	R	G	G	G	A	A	G	A	G	R	A	A	A	G	A	G	A	A	A	A	A	A	R	A
AX-95803183	C/T	1	241488	+	NA	NA	NA	NA	NA	NA	C	T	T	C	Y	C	C	C	C	C	C	C	C	T	T	T	Y	T	C	C	C	C	T	T	T	Y	T	Y	C	C	C	C	C	C	C	C	C	Y	C
AX-95780826	A/C	1	241541	+	NA	NA	NA	NA	NA	NA	A	C	C	A	M	A	A	A	A	A	A	A	A	A	A	A	M	A	C	A	A	A	A	A	A	N	A	A	C	A	A	A	A	A	A	A	A	M	A
AX-95803698	G/A	1	244563	+	NA	NA	NA	NA	NA	NA	G	A	A	G	R	G	G	G	G	G	G	G	A	R	G	G	A	G	G	G	G	A	G	G	G	R	G	G	G	G	A	G	G	G	G	G	G	R	G
AX-95807736	A/G	1	244578	+	NA	NA	NA	NA	NA	NA	A	G	G	A	R	A	A	A	A	A	A	A	G	G	R	G	G	A	A	A	A	G	G	G	G	A	G	A	A	A	G	A	A	A	A	A	A	A	A
AX-95802490	C/T	1	245009	+	NA	NA	NA	NA	NA	NA	C	T	T	C	T	C	C	C	C	C	C	C	T	N	C	N	T	C	C	C	C	T	N	C	C	Y	N	C	C	C	T	C	C	C	C	C	C	Y	C
AX-95778327	A/G	1	258372	+	NA	NA	NA	NA	NA	NA	A	G	G	A	G	A	A	A	A	A	A	A	G	G	G	N	G	A	G	A	A	R	G	G	G	R	N	G	G	A	G	A	A	A	A	A	A	G	A
AX-95812818	C/G	1	260446	+	NA	NA	NA	NA	NA	NA	C	G	G	C	N	C	C	C	C	C	C	C	C	S	S	N	G	C	G	C	C	G	C	C	S	S	S	C	G	C	C	C	C	C	C	C	C	G	C
AX-95799523	A/G	1	260521	+	NA	NA	NA	NA	NA	NA	A	G	G	A	R	A	A	A	A	A	A	A	A	G	G	G	G	G	G	A	A	G	G	G	G	A	G	G	G	A	A	A	A	A	A	A	A	G	A
AX-95813996	T/A	1	263643	+	NA	NA	NA	NA	NA	NA	T	A	A	T	W	T	T	T	T	T	T	T	T	N	N	W	W	T	T	T	T	T	W	T	T	N	W	T	T	T	T	T	T	T	T	T	T	W	T
AX-95787687	A/T	1	263779	+	NA	NA	NA	NA	NA	NA	A	T	T	A	N	A	A	A	A	A	A	A	A	W	W	W	T	A	A	A	A	T	W	A	N	N	W	W	A	A	A	A	A	A	A	A	A	W	A
AX-95814402	C/A	1	270478	+	NA	NA	NA	NA	NA	NA	C	A	A	C	M	C	C	C	C	C	C	C	C	C	M	C	A	C	C	C	C	A	C	M	C	M	C	C	C	C	C	C	C	C	C	C	C	M	C
AX-95812893	A/G	1	279786	+	NA	NA	NA	NA	NA	NA	A	G	G	A	N	A	A	A	A	A	A	A	A	R	G	G	G	G	A	A	A	G	R	G	N	A	R	A	A	A	A	A	A	A	A	A	A	R	A
AX-95767712	G/A	1	296620	+	NA	NA	NA	NA	NA	NA	A	A	G	G	G	G	G	G	G	A	A	G	A	N	R	R	N	N	A	G	G	G	N	G	G	R	N	N	A	G	G	G	G	G	G	G	G	A	G
AX-95809675	A/G	1	299342	+	NA	NA	NA	NA	NA	NA	G	A	A	A	A	A	A	A	A	G	G	A	G	A	A	A	A	A	A	A	A	A	A	A	A	A	A	A	A	A	G	A	A	A	A	A	A	R	A
AX-95805585	G/A	1	299550	+	NA	NA	NA	NA	NA	NA	A	G	G	G	G	G	G	G	G	A	A	G	A	G	G	G	G	G	G	G	G	N	G	G	G	G	G	G	G	G	A	G	G	G	G	G	G	R	G
AX-95789224	T/C	1	301156	+	NA	NA	NA	NA	NA	NA	C	C	C	N	C	T	T	T	T	C	C	T	C	Y	Y	T	C	Y	C	T	T	T	T	T	T	C	T	T	C	T	C	T	T	T	T	N	T	C	T
AX-95788357	C/T	1	302440	+	NA	NA	NA	NA	NA	NA	C	T	T	C	T	C	C	C	C	C	C	C	C	C	C	Y	T	C	C	C	C	C	Y	C	C	T	Y	C	C	Y	C	C	C	C	C	C	C	Y	C
AX-95777887	C/G	1	303271	+	NA	NA	NA	NA	NA	NA	G	C	C	C	C	C	C	C	C	G	G	C	C	C	C	C	C	C	G	C	C	C	C	C	C	C	C	C	G	C	C	C	C	C	C	C	C	C	C
AX-95775787	C/T	1	304885	+	NA	NA	NA	NA	NA	NA	C	T	T	C	N	C	C	C	C	C	C	C	C	Y	T	T	T	T	T	C	C	C	T	T	T	Y	T	T	T	C	C	C	C	C	C	C	C	Y	C
AX-95802680	A/G	1	310512	+	NA	NA	NA	NA	NA	NA	A	G	G	A	R	A	A	A	A	A	A	A	G	A	G	R	G	G	G	A	A	G	R	G	G	R	G	G	G	A	G	A	A	A	A	A	A	G	A
AX-95800578	A/C	1	311973	+	NA	NA	NA	NA	NA	NA	A	C	C	A	M	A	A	A	A	A	A	A	A	A	A	N	M	A	A	A	A	A	A	A	A	M	A	A	A	A	A	A	A	A	A	A	A	M	A
AX-95799549	A/G	1	311987	+	NA	NA	NA	NA	NA	NA	A	G	G	A	R	A	A	A	A	A	A	A	G	G	G	G	G	G	G	A	A	G	G	G	G	R	G	G	G	A	G	A	A	A	A	A	A	G	A
AX-95795565	A/C	1	314059	+	NA	NA	NA	NA	NA	NA	A	C	C	A	N	A	A	A	A	A	A	A	A	C	N	C	C	C	C	A	A	C	C	A	M	M	C	M	C	A	C	A	A	A	A	A	A	M	A
AX-95796651	T/C	1	314731	+	NA	NA	NA	NA	NA	NA	C	Y	Y	T	C	T	C	T	T	C	C	T	T	Y	C	C	Y	C	C	T	T	Y	C	C	C	T	C	C	C	T	C	T	T	T	T	T	T	T	T
AX-95779937	C/T	1	315557	+	NA	NA	NA	NA	NA	NA	C	T	T	C	Y	C	C	C	C	C	C	C	C	Y	C	C	T	C	C	C	C	C	N	C	C	C	C	C	C	C	C	C	C	C	C	C	C	C	C
AX-95771985	T/C	1	315932	+	NA	NA	NA	NA	NA	NA	T	C	C	T	Y	T	T	T	T	T	T	T	T	C	Y	N	C	T	C	T	T	T	Y	T	T	T	Y	Y	C	T	T	T	T	T	T	T	T	Y	T
AX-95778929	T/C	1	316932	+	NA	NA	NA	NA	NA	NA	T	C	C	T	N	T	T	T	T	T	T	T	T	C	C	N	C	C	C	T	T	C	C	C	C	Y	C	C	C	T	C	T	T	T	T	T	T	C	T
AX-95768793	C/T	1	317037	+	NA	NA	NA	NA	NA	NA	C	T	T	C	Y	C	C	C	C	C	C	C	C	C	C	C	T	C	C	C	C	C	C	C	C	C	C	C	C	C	C	C	C	C	C	C	C	Y	C
AX-95770025	T/C	1	317305	+	NA	NA	NA	NA	NA	NA	T	C	C	T	Y	T	T	T	T	T	T	T	T	T	T	T	C	T	N	T	T	T	T	T	T	N	T	T	T	T	T	T	T	T	T	T	T	Y	T
AX-95767994	A/C	1	320058	+	NA	NA	NA	NA	NA	NA	A	C	C	A	N	A	A	A	A	A	A	A	A	C	C	C	M	C	A	A	A	A	C	C	M	A	C	C	A	A	A	A	A	A	A	A	A	A	A
AX-95781818	G/A	1	320164	+	NA	NA	NA	NA	NA	NA	G	A	A	G	R	G	G	G	G	G	G	G	G	A	A	A	R	A	G	G	G	G	A	A	A	G	A	A	G	G	G	G	G	G	G	G	G	R	G
AX-95802281	A/G	1	320468	+	NA	NA	NA	NA	NA	NA	A	G	G	A	R	A	A	A	A	A	A	A	A	A	A	A	R	A	A	A	A	A	A	A	A	A	A	A	A	A	A	A	A	A	A	A	A	R	A
AX-95804006	G/A	1	334943	+	NA	NA	NA	NA	NA	NA	G	A	A	G	R	G	G	G	G	G	G	G	G	A	A	A	A	A	A	G	G	G	A	A	A	R	A	A	A	G	G	G	G	G	G	G	G	R	G
AX-95785223	G/C	1	335955	+	NA	NA	NA	NA	NA	NA	G	C	C	G	S	G	G	G	G	G	G	G	G	C	C	C	C	C	G	G	G	G	C	C	C	S	C	C	G	G	G	G	G	G	G	G	G	S	G
AX-95783475	A/G	1	336392	+	NA	NA	NA	NA	NA	NA	A	G	G	A	R	A	A	A	A	A	A	A	A	A	A	A	G	A	A	A	A	A	A	A	A	A	A	A	A	A	A	A	A	A	A	A	A	R	A
AX-95813368	T/C	1	336495	+	NA	NA	NA	NA	NA	NA	T	C	C	T	Y	T	T	T	T	T	T	T	T	C	C	C	C	C	T	T	T	T	C	C	C	Y	C	C	T	T	T	T	T	T	T	T	T	Y	T
AX-95812238	C/T	1	343846	+	NA	NA	NA	NA	NA	NA	C	N	C	C	Y	C	C	C	C	C	C	C	T	Y	T	T	T	T	C	C	C	T	Y	T	N	C	T	N	C	C	T	C	C	C	C	C	C	N	C
AX-95812920	C/G	1	345190	+	NA	NA	NA	NA	NA	NA	C	G	C	C	S	C	C	C	C	C	C	C	G	G	G	G	C	G	G	C	C	S	G	G	G	C	G	N	G	S	S	C	C	C	C	C	C	N	C
AX-95775519	C/T	1	346516	+	NA	NA	NA	NA	NA	NA	C	C	C	C	Y	C	C	C	C	C	C	C	C	T	T	T	T	T	C	C	C	T	T	T	T	C	T	Y	C	C	T	C	C	C	C	C	C	Y	C
AX-95800966	G/A	1	346961	+	NA	NA	NA	NA	NA	NA	G	G	G	G	R	G	G	G	G	G	G	G	A	R	R	G	A	R	A	G	G	A	G	G	G	G	R	A	A	G	A	G	G	G	G	G	G	A	G
AX-95784872	C/T	1	347808	+	NA	NA	NA	NA	NA	NA	C	C	C	C	Y	C	C	C	C	C	C	C	C	T	T	T	T	T	C	C	C	T	T	T	T	N	T	T	C	C	C	C	C	C	C	C	C	Y	C
AX-95781121	C/T	1	347931	+	NA	NA	NA	NA	NA	NA	C	T	C	C	Y	C	C	C	C	C	C	C	C	T	T	T	T	T	T	C	C	C	T	T	T	Y	T	T	T	C	C	C	C	C	C	C	C	Y	C
AX-95816231	G/A	1	348201	+	NA	NA	NA	NA	NA	NA	G	A	G	G	R	G	A	G	G	G	G	G	A	A	A	A	A	A	A	G	G	A	A	A	A	R	A	A	A	G	A	G	G	A	G	G	G	A	G
AX-95797827	G/A	1	350378	+	NA	NA	NA	NA	NA	NA	G	A	G	G	R	G	A	G	G	G	G	G	G	A	A	A	A	A	A	G	G	G	A	A	A	R	A	A	A	G	G	G	G	A	G	G	G	R	G
AX-95770051	G/A	1	352836	+	NA	NA	NA	NA	NA	NA	G	A	G	G	A	G	G	G	G	G	G	G	G	R	G	G	A	G	G	G	G	G	G	G	G	N	G	G	G	G	G	G	G	G	G	G	G	R	G
AX-95786328	T/A	1	353768	+	NA	NA	NA	NA	NA	NA	T	A	T	T	W	T	T	T	T	T	T	T	T	W	A	A	A	A	T	T	T	T	A	A	A	W	A	W	T	T	T	T	T	T	T	T	T	W	T
AX-95803528	C/T	1	354282	+	NA	NA	NA	NA	NA	NA	C	T	C	C	Y	C	C	C	C	C	C	C	C	C	C	C	T	C	C	C	C	C	C	C	C	Y	C	C	C	C	C	C	C	C	C	C	C	Y	C
AX-95777472	T/G	1	355273	+	NA	NA	NA	NA	NA	NA	T	G	T	T	K	T	T	T	T	T	T	T	T	G	T	G	G	G	T	T	T	T	G	K	K	K	G	K	T	T	T	T	T	T	T	T	T	K	T
AX-95785090	T/A	1	356166	+	NA	NA	NA	NA	NA	NA	T	T	T	T	T	T	W	T	T	T	T	T	W	T	T	T	T	T	T	T	T	T	T	T	T	T	T	T	T	T	T	T	T	W	T	T	T	T	T
AX-95816581	T/A	1	357375	+	NA	NA	NA	NA	NA	NA	A	T	T	T	T	T	T	T	T	A	A	T	T	T	T	T	T	T	T	T	T	T	T	T	T	T	T	T	T	T	T	T	A	T	T	T	T	T	T
AX-95815448	T/A	1	359818	+	NA	NA	NA	NA	NA	NA	T	A	T	T	W	T	T	T	T	T	T	T	T	T	T	T	A	T	T	T	T	T	T	T	T	W	T	T	T	T	T	T	T	T	T	T	T	W	T
AX-95811814	G/A	1	360037	+	NA	NA	NA	NA	NA	NA	G	G	G	G	G	G	A	G	G	G	G	G	G	N	G	A	G	G	G	G	G	G	R	G	G	G	A	G	G	G	G	G	G	G	G	G	G	G	G
AX-95814318	A/G	1	360355	+	NA	NA	NA	NA	NA	NA	A	G	A	A	R	A	A	A	A	A	A	A	A	G	G	G	G	G	A	A	A	A	G	G	G	R	G	G	A	A	A	A	A	A	A	A	A	R	A
AX-95795648	A/G	1	360606	+	NA	NA	NA	NA	NA	NA	A	G	A	A	R	A	G	A	A	A	A	A	G	G	G	G	G	G	G	A	A	G	G	G	G	R	G	G	G	A	G	A	A	G	A	A	A	G	A
AX-95808450	T/C	1	360958	+	NA	NA	NA	NA	NA	NA	T	C	T	T	N	T	T	T	T	T	T	T	T	C	T	C	C	C	T	T	T	T	C	C	Y	Y	C	Y	T	T	T	T	T	T	T	T	T	Y	T
AX-95811869	G/A	1	362815	+	NA	NA	NA	NA	NA	NA	G	A	G	G	N	G	G	G	G	G	G	G	A	A	A	A	A	A	A	G	G	G	A	A	A	R	A	A	A	G	G	G	G	G	G	G	G	A	G
AX-95777486	C/A	1	363544	+	NA	NA	NA	NA	NA	NA	C	A	C	C	M	C	C	C	C	C	C	C	A	A	A	A	A	A	A	C	C	C	A	A	A	C	A	A	A	C	C	C	C	C	C	C	C	A	C
AX-95771805	G/A	1	363858	+	NA	NA	NA	NA	NA	NA	G	A	G	G	R	G	G	G	G	G	G	G	A	A	A	A	A	A	A	G	G	G	A	A	A	R	A	A	A	G	G	G	G	G	G	G	G	A	G
AX-95772209	G/A	1	367133	+	NA	NA	NA	NA	NA	NA	G	A	G	G	R	G	G	G	G	G	G	G	G	G	R	G	A	G	G	G	G	G	G	R	R	R	G	G	G	G	G	G	G	G	G	G	G	R	G
AX-95813273	A/T	1	367865	+	NA	NA	NA	NA	NA	NA	A	T	A	A	A	A	A	A	A	A	A	A	T	T	T	N	T	T	T	A	A	A	T	N	T	A	W	T	W	A	A	A	A	A	A	A	A	W	A
AX-95797520	A/G	1	368339	+	NA	NA	NA	NA	NA	NA	A	G	A	A	G	A	A	A	A	A	A	A	A	A	N	A	G	A	A	A	A	A	N	A	A	R	A	A	A	A	A	A	A	A	A	A	A	R	A
AX-95791789	C/A	1	369759	+	NA	NA	NA	NA	NA	NA	C	A	C	C	M	C	C	C	C	C	C	C	C	C	C	C	A	C	C	C	C	C	C	C	C	M	C	C	C	C	C	C	C	C	C	C	C	M	C
AX-95770534	G/A	1	371217	+	NA	NA	NA	NA	NA	NA	G	A	G	G	R	G	G	G	G	G	G	G	A	R	R	R	A	A	A	G	G	G	R	R	A	R	N	A	A	G	G	G	G	G	G	G	G	A	G
AX-95810125	C/T	1	372636	+	NA	NA	NA	NA	NA	NA	C	C	C	C	C	C	T	C	C	C	C	C	C	Y	C	Y	C	C	C	C	C	C	C	C	N	C	N	C	C	C	C	C	C	T	C	Y	C	C	C
AX-95779698	C/T	1	374038	+	NA	NA	NA	NA	NA	NA	C	C	C	C	N	C	T	C	C	C	C	T	T	Y	N	Y	N	Y	T	C	C	C	Y	C	C	N	Y	Y	T	C	C	C	C	T	C	N	C	T	C
AX-95780732	C/T	1	379192	+	NA	NA	NA	NA	NA	NA	C	N	C	C	Y	C	C	C	C	C	C	Y	C	T	T	T	N	T	N	C	C	Y	T	N	Y	C	T	T	Y	C	C	C	C	C	C	C	C	Y	C
AX-95783359	G/T	1	381243	+	NA	NA	NA	NA	NA	NA	G	T	G	G	K	G	G	G	G	G	G	T	T	T	T	T	T	T	T	G	G	T	T	T	T	N	T	N	T	G	G	G	G	G	G	G	G	T	G
AX-95816160	A/G	1	381354	+	NA	NA	NA	NA	NA	NA	A	G	A	A	R	A	A	A	A	A	A	G	G	G	G	G	G	G	G	A	A	G	G	G	G	R	G	G	G	A	A	A	A	A	A	R	A	G	A
AX-95807409	C/T	1	385696	+	NA	NA	NA	NA	NA	NA	C	T	C	C	N	C	C	C	C	C	C	T	T	T	C	T	T	T	C	C	C	T	T	Y	Y	C	T	T	C	C	C	C	C	C	C	C	C	Y	C
AX-95767826	A/G	1	385839	+	NA	NA	NA	NA	NA	NA	A	G	A	A	N	A	A	A	A	A	A	A	A	R	A	A	N	A	A	A	A	A	A	A	A	A	A	A	A	A	A	A	A	A	A	A	A	R	A
AX-95815897	A/C	1	385949	+	NA	NA	NA	NA	NA	NA	A	C	A	A	C	A	A	A	A	A	A	C	C	C	C	C	C	N	C	A	A	C	C	C	N	A	C	C	C	A	A	A	A	A	A	M	A	M	A
AX-95777619	T/C	1	386192	+	NA	NA	NA	NA	NA	NA	T	Y	T	T	T	T	C	T	T	T	T	C	C	C	C	Y	C	Y	C	T	T	C	Y	C	C	T	Y	C	C	T	T	T	T	T	T	T	T	C	T
AX-95795932	T/C	1	393033	+	NA	NA	NA	NA	NA	NA	T	Y	T	T	Y	T	T	T	T	T	T	T	T	T	T	T	Y	T	T	T	T	Y	T	T	T	T	T	T	T	T	T	T	T	T	T	T	T	T	T
AX-95775156	A/T	1	395537	+	NA	NA	NA	NA	NA	NA	A	T	A	A	N	A	T	A	A	A	A	T	T	N	T	T	T	T	T	A	A	T	T	T	T	A	T	T	T	A	A	A	A	A	A	A	A	T	A
AX-95774279	C/T	1	395988	+	NA	NA	NA	NA	NA	NA	C	T	C	C	Y	C	C	C	C	C	C	C	C	C	C	C	T	C	C	C	C	C	C	C	C	Y	C	C	C	C	C	C	C	C	C	C	C	Y	C
AX-95814173	A/C	1	397464	+	NA	NA	NA	NA	NA	NA	A	C	A	A	N	A	A	A	A	A	A	A	A	M	A	M	C	A	A	A	A	A	N	A	A	N	A	A	A	N	A	A	A	A	A	A	A	M	A
AX-95777595	T/C	1	402349	+	NA	NA	NA	NA	NA	NA	C	T	T	T	T	T	C	T	T	C	C	C	T	C	C	C	T	Y	C	T	T	T	C	C	C	T	C	C	C	T	T	T	T	T	T	T	T	T	T
AX-95794580	G/A	1	402408	+	NA	NA	NA	NA	NA	NA	A	G	G	G	G	G	A	G	G	A	A	A	G	G	G	G	G	G	G	G	G	G	G	G	G	N	G	G	G	G	G	G	G	G	G	G	G	G	G
AX-95801441	A/G	1	408197	+	NA	NA	NA	NA	NA	NA	G	A	A	A	A	A	G	A	A	G	G	G	A	A	R	R	A	A	A	A	A	A	N	R	N	R	R	A	A	A	A	A	A	A	A	A	A	A	A
AX-95815894	T/A	1	410015	+	NA	NA	NA	NA	NA	NA	T	A	T	T	W	T	T	T	T	T	T	T	T	T	T	T	A	T	T	T	T	T	T	T	T	T	T	T	T	T	T	T	T	T	T	T	T	W	T
AX-95787348	C/T	1	412431	+	NA	NA	NA	NA	NA	NA	C	T	C	C	Y	C	C	C	C	C	C	C	C	C	C	C	T	C	C	C	C	C	C	C	C	C	C	C	C	C	C	C	C	C	C	C	C	Y	C
AX-95812265	T/C	1	419033	+	NA	NA	NA	NA	NA	NA	T	C	T	T	Y	T	T	T	T	T	T	T	C	C	Y	C	C	Y	T	T	T	C	C	Y	Y	T	C	C	C	T	T	T	T	T	T	T	T	C	T
AX-95796970	A/G	1	420173	+	NA	NA	NA	NA	NA	NA	A	G	A	A	R	A	A	A	A	A	A	A	A	A	A	A	G	A	A	A	A	A	A	A	A	A	A	A	A	A	A	A	A	A	A	A	A	G	A
AX-95796816	G/T	1	420541	+	NA	NA	NA	NA	NA	NA	G	T	G	G	K	G	G	G	G	G	G	G	G	G	G	G	T	G	G	G	G	G	G	G	G	K	G	G	G	G	G	G	G	G	G	G	G	K	G
AX-95803136	T/C	1	420586	+	NA	NA	NA	NA	NA	NA	T	C	T	T	Y	T	T	T	T	T	T	T	T	T	Y	T	C	T	T	T	T	T	T	N	T	T	T	Y	T	T	T	T	T	T	T	T	T	Y	T
AX-95796622	G/A	1	420754	+	NA	NA	NA	NA	NA	NA	G	A	G	G	R	G	G	G	G	G	G	G	G	G	G	A	A	G	G	G	G	G	G	R	R	G	G	G	G	G	G	G	G	G	G	G	G	R	G
AX-95812760	T/G	1	422421	+	NA	NA	NA	NA	NA	NA	T	G	T	T	K	T	T	T	T	T	T	T	T	G	K	G	G	G	T	T	T	T	G	K	K	N	G	G	T	T	T	T	T	T	T	T	T	K	T
AX-95790160	T/C	1	422846	+	NA	NA	NA	NA	NA	NA	T	C	T	T	N	T	T	T	T	T	T	T	C	C	C	C	C	C	C	T	T	C	C	N	C	T	C	C	C	T	T	T	T	T	T	T	T	C	T
AX-95786299	T/C	1	422894	+	NA	NA	NA	NA	NA	NA	T	C	T	T	T	T	T	T	T	T	T	T	T	T	T	T	C	C	T	T	T	T	T	Y	T	T	T	N	T	T	T	T	T	T	T	T	T	T	T
AX-95776714	C/A	1	423149	+	NA	NA	NA	NA	NA	NA	C	A	C	N	M	C	C	C	N	C	C	C	C	A	A	A	A	A	C	C	C	C	A	A	A	C	A	A	C	N	C	C	C	C	C	C	C	M	C
AX-95786552	A/G	1	423216	+	NA	NA	NA	NA	NA	NA	A	G	A	A	R	A	A	A	A	A	A	A	A	G	G	G	G	G	A	A	A	A	G	G	G	A	G	G	A	A	A	A	A	A	A	A	A	R	A
AX-95809792	A/G	1	423609	+	NA	NA	NA	NA	NA	NA	A	G	A	A	R	A	A	A	A	A	A	A	A	R	A	A	G	G	A	A	A	A	A	R	R	A	A	R	A	A	A	A	A	A	A	A	A	R	A
AX-95800280	G/C	1	424657	+	NA	NA	NA	NA	NA	NA	G	C	G	G	S	G	G	G	G	G	G	G	G	C	C	C	C	C	G	G	G	G	C	S	G	G	C	S	G	G	G	G	G	G	G	G	G	S	G
AX-95809708	T/C	1	424768	+	NA	NA	NA	NA	NA	NA	T	C	T	T	Y	T	T	T	T	T	T	T	T	C	C	C	C	Y	T	T	T	T	C	C	C	N	C	C	T	N	T	T	T	T	T	T	T	Y	T
AX-95776508	T/G	1	425077	+	NA	NA	NA	NA	NA	NA	T	G	T	T	K	T	T	T	T	T	T	T	T	G	N	G	G	G	T	T	T	T	G	K	K	T	G	K	T	T	T	T	T	T	T	T	T	K	T
AX-95812769	G/A	1	425488	+	NA	NA	NA	NA	NA	NA	G	R	G	G	G	G	G	G	G	G	G	G	A	G	A	N	R	A	A	G	G	A	R	A	A	G	A	A	A	G	G	G	G	G	G	G	G	R	G
AX-95808872	G/A	1	434416	+	NA	NA	NA	NA	NA	NA	G	A	G	G	R	G	G	G	G	G	G	G	A	N	A	A	A	A	A	G	G	A	A	A	R	G	R	A	A	G	G	G	G	G	G	G	G	A	G
AX-95816268	G/T	1	441608	+	NA	NA	NA	NA	NA	NA	G	T	G	N	K	G	G	G	G	G	G	G	G	G	G	G	N	T	G	G	N	G	G	G	G	G	G	T	G	K	G	G	G	G	G	G	G	K	G
AX-95810530	G/T	1	447004	+	NA	NA	NA	NA	NA	NA	G	T	G	G	K	G	G	G	G	G	G	G	T	G	K	G	T	T	T	G	G	T	G	N	K	G	G	K	T	G	G	G	G	G	G	G	G	T	G
AX-95771091	G/A	1	449678	+	NA	NA	NA	NA	NA	NA	G	A	G	G	N	G	G	G	G	G	G	G	A	A	A	A	A	A	N	G	G	N	A	A	A	G	A	A	R	G	G	G	G	G	G	G	G	A	G
AX-95815620	T/A	1	449698	+	NA	NA	NA	NA	NA	NA	T	A	T	T	W	T	T	T	T	T	T	T	A	A	A	A	A	A	A	T	T	A	A	A	A	T	A	A	A	T	T	T	T	T	T	T	T	A	T
AX-95789474	A/C	1	450986	+	NA	NA	NA	NA	NA	NA	A	C	A	A	M	A	A	A	A	A	A	A	A	A	A	A	C	A	A	A	A	A	A	M	A	A	M	A	A	M	A	A	A	A	A	A	A	M	A
AX-95770216	T/C	1	451396	+	NA	NA	NA	NA	NA	NA	T	C	T	Y	Y	T	T	T	Y	T	T	T	T	C	Y	C	Y	C	T	N	T	T	N	T	N	T	T	T	T	Y	T	T	T	T	T	N	T	Y	T
AX-95785627	A/G	1	451800	+	NA	NA	NA	NA	NA	NA	A	G	A	A	N	A	A	A	A	A	A	A	A	A	A	R	G	A	A	A	A	A	A	A	A	A	A	A	A	A	A	A	A	A	A	A	A	R	A
AX-95797033	T/G	1	451844	+	NA	NA	NA	NA	NA	NA	T	G	T	T	K	T	T	T	T	T	T	T	T	G	T	G	K	G	T	T	T	T	G	K	K	T	G	K	T	T	T	T	T	T	T	T	T	K	T
AX-95809523	A/G	1	452034	+	NA	NA	NA	NA	NA	NA	A	G	A	A	R	A	A	A	A	A	A	A	A	G	A	G	R	G	A	A	A	A	G	R	R	A	G	R	A	A	A	A	A	A	A	A	A	R	A
AX-95777291	A/G	1	452094	+	NA	NA	NA	NA	NA	NA	A	G	A	A	R	A	A	A	A	A	A	A	A	G	A	G	N	G	A	A	A	A	G	R	R	A	G	R	A	A	A	A	A	A	A	A	A	R	A
AX-95795990	T/C	1	460776	+	NA	NA	NA	NA	NA	NA	T	C	T	T	Y	T	T	T	T	T	T	T	C	C	C	C	C	C	C	T	T	T	C	C	C	T	C	Y	C	T	T	T	T	T	T	T	T	C	T
AX-95818426	C/G	1	463650	+	NA	NA	NA	NA	NA	NA	C	G	C	C	C	C	C	C	G	C	C	C	G	G	C	C	S	C	G	C	N	G	S	S	S	C	S	N	G	S	C	C	C	C	C	C	C	G	C
AX-95814418	C/T	1	466781	+	NA	NA	NA	NA	NA	NA	C	T	C	C	Y	C	C	C	C	C	C	C	C	T	T	C	T	T	C	C	C	T	Y	Y	Y	C	Y	Y	N	C	C	C	C	C	C	C	C	T	C
AX-95773766	A/G	1	467671	+	NA	NA	NA	NA	NA	NA	A	G	A	A	R	A	A	A	A	A	A	A	A	G	R	R	G	R	R	A	A	G	A	R	A	A	A	A	R	A	A	A	A	A	A	A	A	G	A
AX-95796334	G/A	1	474287	+	NA	NA	NA	NA	NA	NA	G	A	A	N	N	G	G	G	A	G	G	G	G	A	R	A	A	N	G	G	G	G	N	R	N	G	R	G	G	N	G	G	G	G	G	G	G	R	G
AX-95814437	T/G	1	475179	+	NA	NA	NA	NA	NA	NA	T	G	G	T	K	T	T	T	T	T	T	T	T	K	G	G	G	G	T	T	T	G	K	G	G	N	G	N	T	T	T	T	T	T	T	T	T	K	T
AX-95786081	T/C	1	475997	+	NA	NA	NA	NA	NA	NA	T	C	C	T	Y	T	T	T	T	T	T	T	T	T	N	Y	C	Y	T	T	T	T	T	Y	Y	N	Y	Y	T	T	T	T	T	T	T	T	T	Y	T
AX-95769617	G/C	1	476145	+	NA	NA	NA	NA	NA	NA	G	C	C	G	S	G	G	G	G	G	G	G	G	C	C	C	C	C	C	G	G	C	C	C	C	G	C	C	C	G	G	G	G	G	G	G	G	S	G
AX-95810457	G/A	1	479145	+	NA	NA	NA	NA	NA	NA	G	A	A	G	R	G	G	G	G	G	G	G	G	G	G	G	A	G	G	G	G	G	G	G	G	G	G	G	G	G	G	G	G	G	G	G	G	R	G
AX-95806400	A/T	1	481922	+	NA	NA	NA	NA	NA	NA	A	T	T	N	W	A	A	A	T	A	A	A	T	T	T	T	T	T	T	A	A	T	T	T	T	A	T	T	N	A	A	A	A	A	A	A	A	T	A
AX-95781980	T/C	1	482660	+	NA	NA	NA	NA	NA	NA	T	C	C	T	Y	T	C	T	C	T	T	T	C	C	C	C	C	C	C	C	C	C	C	C	C	N	C	C	C	C	T	C	C	T	T	C	C	C	T
AX-95812103	C/T	1	499647	+	NA	NA	NA	NA	NA	NA	C	Y	T	C	Y	C	C	C	C	C	C	C	T	C	Y	C	T	Y	T	C	C	T	C	C	C	C	C	C	T	Y	C	C	C	N	C	C	C	N	C
AX-95805872	A/G	1	499670	+	NA	NA	NA	NA	NA	NA	A	N	G	A	R	A	A	A	A	A	A	A	G	A	G	G	G	G	G	A	A	G	G	G	G	A	G	G	G	A	A	A	A	A	A	A	A	G	A
AX-95770935	A/G	1	499773	+	NA	NA	NA	NA	NA	NA	A	N	G	A	N	A	A	A	A	A	A	A	G	G	G	G	G	G	G	A	A	G	G	G	G	R	G	G	G	A	A	A	A	A	A	A	A	G	A
AX-95782325	G/C	1	501539	+	NA	NA	NA	NA	NA	NA	C	N	C	C	C	C	C	C	C	C	C	C	C	C	N	S	C	S	C	C	C	C	N	S	S	C	N	S	C	C	C	C	C	C	C	N	C	C	C
AX-95796400	G/A	1	504039	+	NA	NA	NA	NA	NA	NA	G	A	A	G	R	G	G	G	G	G	G	G	G	N	G	G	A	G	N	G	G	A	G	G	G	G	G	G	R	G	G	G	G	G	G	G	G	A	G
AX-95817812	C/A	1	504192	+	NA	NA	NA	NA	NA	NA	C	A	M	C	C	C	C	C	C	C	C	C	A	C	C	C	N	C	M	N	C	C	C	C	M	C	C	C	M	C	C	C	C	C	C	C	C	N	C
AX-95794726	C/T	1	504420	+	NA	NA	NA	NA	NA	NA	C	T	T	C	Y	C	C	C	C	C	C	C	T	T	T	T	T	T	T	C	C	C	T	T	T	C	T	T	T	C	C	C	C	C	C	C	C	T	C
AX-95779147	G/T	1	504606	+	NA	NA	NA	NA	NA	NA	G	T	T	G	K	G	G	G	G	G	G	G	T	G	T	T	T	T	T	G	G	G	K	K	K	G	K	K	T	G	G	G	G	G	G	G	G	K	G
AX-95792986	C/T	1	505564	+	NA	NA	NA	NA	NA	NA	C	T	T	C	Y	C	C	C	N	C	C	C	T	C	Y	C	T	C	T	C	C	C	Y	Y	Y	Y	Y	Y	T	C	C	C	C	C	C	C	C	T	C
AX-95776292	A/G	1	506267	+	NA	NA	NA	NA	NA	NA	A	G	G	A	R	A	A	A	A	A	A	A	G	A	N	A	G	G	G	A	A	A	R	G	G	R	R	G	G	A	A	A	A	A	A	A	A	G	A
AX-95784407	T/C	1	506581	+	NA	NA	NA	NA	NA	NA	T	C	C	T	Y	T	T	T	T	T	T	T	C	C	C	C	C	C	C	T	T	T	Y	C	C	Y	Y	C	C	T	T	T	T	T	T	T	T	C	T
AX-95769509	A/G	1	507767	+	NA	NA	NA	NA	NA	NA	A	G	G	A	R	A	A	A	A	A	A	A	G	A	A	R	G	A	G	A	A	A	A	A	A	A	A	A	G	R	A	A	A	A	A	A	A	G	A
AX-95774793	T/A	1	507883	+	NA	NA	NA	NA	NA	NA	T	A	A	T	W	T	T	T	T	T	T	T	A	W	A	A	A	A	A	T	T	T	W	A	A	N	A	A	A	T	T	T	T	T	T	T	T	A	T
AX-95772665	A/G	1	507919	+	NA	NA	NA	NA	NA	NA	A	G	G	R	R	A	A	A	A	A	A	A	G	A	R	A	G	A	G	A	A	A	A	A	A	R	A	A	G	A	A	A	A	A	A	A	A	G	A
AX-95792585	T/C	1	507939	+	NA	NA	NA	NA	NA	NA	T	C	C	T	Y	T	T	T	T	T	T	T	C	C	C	C	C	C	C	T	T	T	C	C	C	T	C	C	C	T	T	T	T	T	T	T	T	C	T
AX-95814038	C/G	1	508031	+	NA	NA	NA	NA	NA	NA	C	G	G	C	S	C	C	C	C	C	C	C	G	C	C	C	G	G	G	C	C	C	C	C	C	S	C	C	G	C	C	C	C	C	C	C	C	G	C
AX-95787116	G/C	1	508583	+	NA	NA	NA	NA	NA	NA	G	C	C	G	S	G	G	G	G	G	G	G	C	G	S	G	C	G	C	G	G	G	S	S	S	G	G	S	C	G	G	G	G	G	G	G	G	C	G
AX-95797961	A/T	1	511480	+	NA	NA	NA	NA	NA	NA	A	T	T	A	W	A	A	A	A	A	A	A	T	T	T	T	T	W	T	A	A	T	W	T	T	A	T	T	T	A	A	A	A	A	A	A	A	T	A
AX-95772525	T/C	1	515199	+	NA	NA	NA	NA	NA	NA	T	C	C	T	T	T	T	T	T	T	T	T	T	Y	T	Y	C	T	C	T	T	T	Y	Y	Y	T	Y	N	C	T	T	T	T	T	T	T	T	T	T
AX-95807047	G/A	1	515332	+	NA	NA	NA	NA	NA	NA	G	A	A	G	R	G	G	G	G	G	G	G	G	G	G	G	A	G	A	G	G	G	G	G	G	G	G	G	A	G	G	G	G	G	G	G	G	R	G
AX-95795293	C/T	1	517180	+	NA	NA	NA	NA	NA	NA	C	T	T	C	Y	C	C	C	C	C	C	C	C	C	Y	C	T	Y	C	C	C	C	N	C	Y	C	C	C	C	Y	C	C	C	C	C	C	C	T	C
AX-95788516	T/C	1	521940	+	NA	NA	NA	NA	NA	NA	T	C	C	T	Y	T	T	T	T	T	T	T	T	C	C	T	C	T	T	T	T	T	C	C	C	T	T	C	T	T	T	T	T	T	T	T	T	Y	T
AX-95797697	G/T	1	528193	+	NA	NA	NA	NA	NA	NA	G	T	N	G	N	G	G	G	G	G	G	G	G	T	T	K	T	G	G	G	G	G	T	T	T	G	T	G	G	G	G	G	G	G	G	G	G	K	G
AX-95769575	C/T	1	528310	+	NA	NA	NA	NA	NA	NA	C	N	T	C	N	C	C	C	C	C	C	C	C	C	C	T	T	T	C	C	C	C	T	T	T	C	T	C	C	C	C	C	C	C	C	C	C	Y	C
AX-95813390	C/T	1	529689	+	NA	NA	NA	NA	NA	NA	C	T	T	C	Y	C	C	C	C	C	C	C	T	T	T	T	T	T	T	C	C	T	T	T	N	N	T	T	T	C	C	C	C	C	C	C	C	Y	C
AX-95772929	A/G	1	530429	+	NA	NA	NA	NA	NA	NA	A	R	R	A	A	A	A	A	A	A	A	A	A	R	G	G	G	R	R	A	A	G	G	G	G	A	G	G	G	A	A	A	A	A	A	A	A	A	A
AX-95813398	T/C	1	532261	+	NA	NA	NA	NA	NA	NA	T	C	C	C	Y	T	T	C	C	T	T	T	C	C	C	C	C	C	C	C	C	N	C	C	C	C	C	C	C	C	C	C	C	T	C	C	C	C	C
AX-95807287	C/G	1	537174	+	NA	NA	NA	NA	NA	NA	C	G	G	C	S	C	C	C	C	C	C	C	C	S	C	C	N	C	C	C	C	C	C	C	C	N	C	C	C	C	C	C	C	C	C	C	C	S	C
AX-95813065	G/T	1	537316	+	NA	NA	NA	NA	NA	NA	T	G	G	G	G	G	T	G	G	T	T	T	G	G	G	G	G	G	G	G	G	G	G	G	G	K	G	G	G	N	G	G	G	G	G	G	G	G	G
AX-95797791	A/G	1	538063	+	NA	NA	NA	NA	NA	NA	A	A	G	A	N	A	A	A	A	A	A	A	A	A	R	R	A	A	A	A	A	A	R	R	R	A	R	R	A	A	A	A	A	A	A	A	A	A	A
AX-95781648	G/C	1	564139	+	NA	NA	NA	NA	NA	NA	G	C	C	G	S	G	G	G	G	G	G	G	S	N	S	S	C	G	S	G	G	S	S	G	S	G	S	G	G	N	G	G	G	G	G	G	G	S	G
AX-95771476	T/C	1	570945	+	NA	NA	NA	NA	NA	NA	T	T	C	T	N	T	T	T	T	T	T	T	C	T	T	T	C	Y	C	T	T	T	T	T	T	T	T	Y	C	T	T	T	T	T	T	T	T	C	T
AX-95813170	C/G	1	572160	+	NA	NA	NA	NA	NA	NA	C	G	G	C	S	C	C	C	C	C	C	C	C	C	C	C	G	C	C	C	C	C	C	C	C	N	C	C	C	C	C	C	C	C	C	C	C	S	C
AX-95805008	C/T	1	572259	+	NA	NA	NA	NA	NA	NA	C	T	T	C	Y	C	C	C	C	C	C	C	T	C	C	C	T	C	C	C	C	C	C	C	C	N	C	C	C	C	C	C	C	C	C	C	C	Y	C
AX-95769395	C/T	1	573183	+	NA	NA	NA	NA	NA	NA	C	T	T	C	C	C	C	C	C	C	C	C	T	Y	T	Y	T	Y	T	C	C	C	Y	T	T	C	Y	T	T	C	C	C	C	C	C	C	C	T	C
AX-95786069	C/T	1	575345	+	NA	NA	NA	NA	NA	NA	C	T	T	C	Y	C	C	C	C	C	C	C	T	T	Y	T	T	T	T	C	C	C	T	T	Y	N	T	T	T	C	C	C	C	C	C	C	C	T	C
AX-95781235	T/C	1	575782	+	NA	NA	NA	NA	NA	NA	T	C	C	T	Y	T	T	T	T	T	T	T	C	C	C	C	C	C	C	T	T	C	C	C	C	T	C	C	C	T	T	T	T	T	T	T	T	C	T
AX-95794628	T/C	1	579693	+	NA	NA	NA	NA	NA	NA	T	C	C	T	Y	T	T	T	T	T	T	T	T	T	T	Y	C	Y	C	T	T	T	T	T	T	T	T	T	C	T	T	T	T	T	T	T	T	C	T
AX-95806162	A/G	1	583588	+	NA	NA	NA	NA	NA	NA	A	R	G	A	G	A	A	A	A	A	A	A	A	A	A	A	G	R	A	A	A	A	A	A	A	A	A	N	A	A	A	A	A	A	A	A	A	G	A
AX-95802178	G/T	1	585421	+	NA	NA	NA	NA	NA	NA	G	G	T	G	K	G	G	G	G	G	G	G	T	T	T	T	T	T	G	G	G	T	T	T	N	G	T	T	G	G	G	G	G	G	G	G	G	T	G
AX-95808058	G/A	1	591305	+	NA	NA	NA	NA	NA	NA	G	A	A	A	R	G	G	A	A	G	G	G	A	A	A	N	A	A	A	N	A	A	A	A	A	R	A	A	A	G	A	G	A	A	A	A	G	A	A
AX-95775890	C/T	1	592128	+	NA	NA	NA	NA	NA	NA	C	C	T	C	Y	C	C	C	C	C	C	C	C	C	C	C	Y	C	C	C	C	C	C	C	C	C	C	C	C	C	C	C	C	C	C	C	C	Y	C
AX-95808838	G/A	1	594928	+	NA	NA	NA	NA	NA	NA	G	G	R	G	G	G	G	G	G	G	G	G	G	G	R	A	G	G	G	G	G	G	R	G	G	G	N	G	G	G	G	G	G	G	G	G	G	G	G
AX-95797103	T/G	1	595859	+	NA	NA	NA	NA	NA	NA	T	T	G	T	N	T	T	T	T	T	T	T	T	T	T	K	G	T	T	T	T	T	N	N	T	T	T	T	T	T	T	T	T	T	T	T	T	G	T
AX-95815494	T/C	1	600378	+	NA	NA	NA	NA	NA	NA	T	C	C	C	Y	T	T	C	C	T	T	T	C	C	C	C	C	C	C	C	C	C	C	C	C	C	C	C	C	T	C	T	C	C	C	C	T	C	C
AX-95788549	G/C	1	600675	+	NA	NA	NA	NA	NA	NA	G	C	C	G	N	G	G	G	G	G	G	G	C	S	S	C	C	S	G	G	G	C	C	C	S	G	C	S	G	G	G	G	G	G	G	G	G	C	G
AX-95814233	A/G	1	601210	+	NA	NA	NA	NA	NA	NA	A	G	G	A	R	A	A	A	A	A	A	A	A	A	A	A	G	A	A	A	A	A	A	R	R	A	A	A	A	A	A	A	A	A	A	A	A	R	A
AX-95786966	A/G	1	601240	+	NA	NA	NA	NA	NA	NA	A	G	G	A	R	A	A	A	A	A	A	A	A	A	A	A	G	A	A	A	A	A	A	A	A	A	A	A	A	A	A	A	A	A	A	A	A	R	A
AX-95773284	T/G	1	602389	+	NA	NA	NA	NA	NA	NA	T	G	G	T	K	T	T	T	T	T	T	T	G	G	G	G	G	G	G	T	T	T	G	G	G	T	G	G	G	T	T	T	T	T	T	T	T	G	T
AX-95816139	T/C	1	602398	+	NA	NA	NA	NA	NA	NA	T	C	C	T	Y	T	T	T	T	T	T	T	C	C	C	C	C	C	T	T	T	T	C	C	C	T	C	C	T	T	T	T	T	T	T	T	T	C	T
AX-95775832	G/C	1	606906	+	NA	NA	NA	NA	NA	NA	G	C	C	G	S	G	G	G	G	G	G	G	G	G	G	G	C	G	G	G	G	G	G	S	G	G	G	G	G	G	G	G	G	G	G	G	G	S	G
AX-95798110	G/A	1	616448	+	NA	NA	NA	NA	NA	NA	G	N	A	G	R	G	G	G	G	G	G	G	G	R	G	R	A	R	G	G	G	N	R	G	G	G	N	G	G	G	G	G	G	G	G	G	G	R	G
AX-95770812	A/T	1	617316	+	NA	NA	NA	NA	NA	NA	A	T	T	A	W	A	A	A	A	A	A	A	T	T	T	T	T	T	T	A	A	T	T	T	T	W	T	T	T	A	A	A	A	A	A	A	A	T	A
AX-95790366	T/C	1	617329	+	NA	NA	NA	NA	NA	NA	T	C	C	T	Y	T	T	T	T	T	T	T	C	C	C	C	C	C	C	T	T	C	C	C	C	T	C	C	C	T	T	T	T	T	T	T	T	C	T
AX-95786098	A/G	1	617547	+	NA	NA	NA	NA	NA	NA	A	G	G	A	R	A	A	A	A	A	A	A	G	G	G	G	G	G	G	A	A	G	G	G	G	A	G	G	G	A	A	A	A	A	A	A	A	G	A
AX-95789023	G/A	1	621983	+	NA	NA	NA	NA	NA	NA	G	A	A	A	R	G	G	A	A	G	G	G	A	R	A	A	A	A	A	A	A	A	R	A	A	A	A	A	A	A	A	G	G	G	A	A	G	A	A
AX-95784540	G/C	1	622244	+	NA	NA	NA	NA	NA	NA	G	C	C	C	S	G	G	C	C	G	G	G	C	C	C	C	C	C	C	C	C	C	C	C	C	S	C	C	C	C	C	G	G	G	C	C	G	C	C
AX-95790703	T/C	1	623922	+	NA	NA	NA	NA	NA	NA	T	C	C	T	N	T	T	T	T	T	T	T	T	T	T	N	C	T	T	T	T	C	Y	T	Y	N	N	T	T	Y	T	T	T	T	T	T	T	Y	T
AX-95790785	A/T	1	624112	+	NA	NA	NA	NA	NA	NA	A	T	T	A	W	A	A	A	A	A	A	A	A	N	T	W	T	T	A	A	A	T	W	T	W	A	W	T	A	A	A	A	A	A	A	A	A	N	A
AX-95788290	C/T	1	628009	+	NA	NA	NA	NA	NA	NA	C	T	T	C	Y	C	C	C	C	C	C	C	Y	Y	C	C	T	C	C	C	C	T	C	C	C	C	C	C	C	C	C	C	C	C	C	C	C	Y	C
AX-95808767	G/A	1	628541	+	NA	NA	NA	NA	NA	NA	G	A	A	G	R	G	G	G	G	G	G	G	G	R	G	G	A	G	G	G	G	A	G	G	R	R	G	G	G	G	G	G	G	G	G	G	G	R	G
AX-95785736	T/A	1	629612	+	NA	NA	NA	NA	NA	NA	T	A	A	A	W	T	T	A	A	T	T	T	T	A	A	A	A	A	A	A	A	A	A	A	A	A	A	A	A	A	A	T	T	T	A	A	T	A	A
AX-95806752	T/A	1	631430	+	NA	NA	NA	NA	NA	NA	T	A	A	T	W	T	T	T	T	T	T	T	T	T	T	T	T	W	T	T	T	T	T	T	T	T	T	T	T	T	T	T	T	T	T	T	T	T	T
AX-95814665	A/G	1	634609	+	NA	NA	NA	NA	NA	NA	G	A	A	A	A	A	G	A	A	G	G	G	A	R	A	A	A	A	A	A	A	A	A	A	A	R	A	A	A	A	A	A	G	G	A	A	A	A	A
AX-95796762	T/A	1	634846	+	NA	NA	NA	NA	NA	NA	T	N	N	T	T	T	T	T	T	T	T	T	A	T	T	T	A	T	T	T	T	A	T	T	T	T	T	T	T	W	T	T	T	T	T	T	T	W	T
AX-95795545	C/T	1	653560	+	NA	NA	NA	NA	NA	NA	C	T	T	C	Y	C	C	C	C	C	C	C	T	Y	Y	Y	T	Y	T	C	C	T	Y	N	N	N	Y	T	T	C	C	C	C	C	C	C	C	T	C
AX-95804411	T/C	1	657467	+	NA	NA	NA	NA	NA	NA	T	C	C	T	Y	T	T	T	Y	T	T	T	C	T	T	T	Y	C	T	T	T	C	T	Y	Y	Y	T	N	T	T	T	T	T	T	T	T	T	Y	T
AX-95808614	G/A	1	657637	+	NA	NA	NA	NA	NA	NA	G	A	A	G	R	G	G	G	G	G	G	G	G	G	G	G	R	G	G	G	G	G	G	G	G	R	G	G	G	R	G	G	G	G	G	G	G	G	G
AX-95769674	T/A	1	665201	+	NA	NA	NA	NA	NA	NA	T	A	A	T	W	T	T	T	T	T	T	T	T	T	N	T	N	T	T	T	T	T	T	T	T	T	W	T	T	T	T	T	T	T	T	T	T	A	T
AX-95800133	A/T	1	665377	+	NA	NA	NA	NA	NA	NA	A	T	T	A	W	A	A	A	A	A	A	A	T	T	W	N	T	T	A	A	A	A	T	T	T	A	N	T	A	A	A	A	A	A	A	A	A	T	A
AX-95781851	C/T	1	665613	+	NA	NA	NA	NA	NA	NA	C	T	T	C	Y	C	C	C	C	C	C	C	T	T	T	T	T	T	T	C	C	C	T	T	T	C	T	T	T	C	C	C	C	C	C	C	C	T	C
AX-95774059	T/C	1	667017	+	NA	NA	NA	NA	NA	NA	T	C	C	T	Y	T	T	T	T	T	T	T	C	C	C	C	C	C	T	T	T	T	T	C	C	T	Y	C	T	T	T	T	T	T	T	T	T	C	T
AX-95800091	C/A	1	667722	+	NA	NA	NA	NA	NA	NA	C	A	A	C	M	C	C	C	C	C	C	C	A	A	A	A	A	A	C	C	C	C	M	A	A	C	A	A	C	C	C	C	C	C	C	C	C	A	C
AX-95810251	C/G	1	667749	+	NA	NA	NA	NA	NA	NA	C	G	G	C	S	C	C	C	C	C	C	C	C	C	C	C	N	C	C	C	C	C	C	C	C	C	C	C	C	C	C	C	C	C	C	C	C	G	C
AX-95775914	T/A	1	667977	+	NA	NA	NA	NA	NA	NA	T	A	A	T	W	T	T	T	T	T	T	T	A	A	A	N	A	A	A	T	T	T	A	A	A	T	A	A	A	T	T	T	T	T	T	T	T	A	T
AX-95800522	G/A	1	669085	+	NA	NA	NA	NA	NA	NA	G	A	A	G	R	G	G	G	G	G	G	G	A	N	N	A	A	A	A	G	G	N	A	A	A	G	A	A	A	G	G	G	G	G	G	G	G	R	G
AX-95793047	C/G	1	674929	+	NA	NA	NA	NA	NA	NA	C	C	G	C	S	C	C	C	C	C	C	C	G	G	G	G	G	G	C	C	C	G	G	G	G	C	G	G	C	C	C	C	C	C	C	C	C	S	C
AX-95790514	T/C	1	675034	+	NA	NA	NA	NA	NA	NA	T	T	C	T	Y	T	T	T	T	T	T	T	T	C	C	C	C	C	T	T	T	C	C	C	C	T	C	T	T	T	T	T	T	T	T	T	T	Y	T
AX-95809327	G/A	1	676610	+	NA	NA	NA	NA	NA	NA	G	G	A	G	R	G	G	G	G	G	G	G	G	G	G	A	A	G	G	G	G	A	R	G	G	R	A	G	G	G	G	G	G	G	G	G	G	R	G
AX-95786627	A/G	1	677194	+	NA	NA	NA	NA	NA	NA	A	A	G	A	A	A	A	A	A	A	A	A	A	A	A	A	G	A	A	A	A	G	A	A	A	A	A	A	A	A	A	A	A	A	A	A	A	R	A
AX-95796199	T/C	1	677392	+	NA	NA	NA	NA	NA	NA	T	T	C	T	Y	T	T	T	T	T	T	T	T	C	C	T	C	C	T	T	T	C	Y	C	C	T	T	C	T	T	T	T	T	T	T	T	T	Y	T
AX-95775565	C/A	1	677453	+	NA	NA	NA	NA	NA	NA	C	C	A	C	M	C	C	C	C	C	C	C	C	A	A	A	A	A	C	C	N	A	A	A	A	M	A	A	C	C	C	C	C	C	C	C	C	M	C
AX-95777039	A/G	1	679046	+	NA	NA	NA	NA	NA	NA	A	A	G	A	R	A	A	A	A	A	A	A	G	R	G	G	G	G	A	A	A	G	G	G	G	R	G	G	A	A	A	A	A	A	A	A	A	R	A
AX-95768925	T/C	1	680969	+	NA	NA	NA	NA	NA	NA	T	C	C	T	Y	T	T	T	T	T	T	T	C	C	C	C	C	C	C	T	T	C	C	C	C	T	C	C	C	T	T	T	T	T	T	T	T	C	T
AX-95778612	C/G	1	686167	+	NA	NA	NA	NA	NA	NA	C	G	G	N	S	C	C	C	C	C	C	C	C	S	G	S	G	G	C	C	C	C	S	G	G	C	S	G	C	C	C	C	C	C	C	C	C	S	C
AX-95795534	G/T	1	715087	+	NA	NA	NA	NA	NA	NA	G	T	T	G	K	G	G	G	G	G	G	G	G	T	T	T	T	T	G	G	G	G	T	T	T	N	T	T	G	G	G	G	G	G	G	G	G	N	G
AX-95767610	T/C	1	719131	+	NA	NA	NA	NA	NA	NA	T	C	C	T	N	T	T	T	T	T	T	T	T	Y	Y	Y	C	C	T	T	T	T	Y	C	N	Y	Y	C	T	T	T	T	T	T	T	T	T	N	T
AX-95801581	A/G	1	719452	+	NA	NA	NA	NA	NA	NA	A	G	G	A	R	A	A	A	A	A	A	A	A	A	A	A	G	A	A	A	A	A	A	A	A	R	A	A	A	A	A	A	A	A	A	A	A	R	A
AX-95810026	G/C	1	719696	+	NA	NA	NA	NA	NA	NA	G	C	C	G	S	G	G	G	G	G	G	G	G	C	C	C	C	C	G	G	G	G	C	C	C	S	C	C	G	G	G	G	G	G	G	G	G	S	G
AX-95778286	A/G	1	720176	+	NA	NA	NA	NA	NA	NA	A	G	G	A	R	A	A	A	A	A	A	A	A	G	G	G	N	G	A	A	A	A	G	G	G	A	G	G	A	A	A	A	A	A	A	A	A	R	A
AX-95801671	G/A	1	723052	+	NA	NA	NA	NA	NA	NA	G	A	A	G	R	G	G	G	N	G	G	G	G	N	G	G	R	G	G	G	G	G	G	G	G	N	G	G	G	N	G	G	G	G	G	G	G	R	G
AX-95800967	T/C	1	723858	+	NA	NA	NA	NA	NA	NA	T	C	C	T	Y	T	T	T	T	T	T	T	T	Y	C	Y	C	C	T	T	T	T	Y	C	C	N	Y	C	T	T	T	T	T	T	T	T	T	Y	T
AX-95813147	C/A	1	725304	+	NA	NA	NA	NA	NA	NA	C	A	A	C	N	C	C	C	C	C	C	C	C	C	C	C	M	C	C	C	C	C	C	C	C	C	C	C	C	C	C	C	C	C	C	C	C	N	C
AX-95783762	G/A	1	725343	+	NA	NA	NA	NA	NA	NA	G	A	A	G	R	G	G	G	R	G	G	G	G	A	A	A	A	A	G	N	G	G	A	A	A	R	A	A	G	G	G	G	G	G	G	G	G	R	G
AX-95784883	T/G	1	725403	+	NA	NA	NA	NA	NA	NA	T	G	G	T	K	T	T	T	T	T	T	T	T	G	G	G	K	G	T	T	T	T	G	G	G	T	G	G	T	T	T	T	T	T	T	T	T	K	T
AX-95777775	T/G	1	725585	+	NA	NA	NA	NA	NA	NA	T	G	G	T	K	T	T	T	T	T	T	T	T	G	G	G	G	G	T	T	N	T	G	G	G	T	G	G	T	N	T	T	T	T	T	T	T	K	K
AX-95797932	G/C	1	727422	+	NA	NA	NA	NA	NA	NA	G	C	C	G	S	G	G	G	G	G	G	G	G	C	N	C	C	C	G	G	G	G	C	C	C	G	C	C	G	G	G	G	G	G	G	G	G	S	G
AX-95784275	C/T	1	730221	+	NA	NA	NA	NA	NA	NA	C	T	T	C	Y	C	C	C	C	C	C	C	C	C	T	C	T	C	C	C	C	C	C	Y	Y	Y	C	T	C	C	C	C	C	C	C	C	C	T	C
AX-95806230	T/C	1	735849	+	NA	NA	NA	NA	NA	NA	T	C	C	N	Y	T	T	T	T	T	T	T	C	Y	C	C	C	C	C	T	T	C	Y	C	N	T	C	C	C	T	T	T	T	T	T	T	T	N	T
AX-95792476	G/A	1	750431	+	NA	NA	NA	NA	NA	NA	G	G	A	G	R	G	G	G	G	G	G	G	G	R	R	R	G	A	A	G	G	G	R	R	A	G	R	R	A	G	G	G	G	G	G	G	G	N	G
AX-95773803	C/T	1	751118	+	NA	NA	NA	NA	NA	NA	C	T	T	C	Y	C	C	C	C	C	C	C	T	Y	T	Y	T	T	T	C	C	T	N	T	N	C	T	N	Y	C	C	C	C	C	C	C	C	N	C
AX-95767573	A/G	1	754378	+	NA	NA	NA	NA	NA	NA	A	G	G	A	R	A	A	A	A	A	A	A	G	R	A	A	G	A	G	A	A	G	A	A	A	A	A	A	G	A	A	A	A	A	A	A	A	G	A
AX-95797626	T/C	1	754796	+	NA	NA	NA	NA	NA	NA	T	C	C	T	Y	T	T	T	T	T	T	T	C	T	T	Y	C	T	C	T	T	C	Y	T	T	T	Y	N	C	T	T	T	T	T	T	T	T	C	T
AX-95799806	G/A	1	754943	+	NA	NA	NA	NA	NA	NA	G	A	A	G	R	G	G	G	G	G	G	G	A	G	G	G	A	G	A	G	G	A	G	G	G	N	G	R	A	G	G	G	G	G	G	G	G	A	G
AX-95807832	A/G	1	755469	+	NA	NA	NA	NA	NA	NA	A	G	G	A	R	A	A	A	R	A	A	A	G	G	G	G	G	G	A	A	A	G	G	G	G	A	G	G	A	A	A	A	A	A	A	A	A	G	A
AX-95799467	G/A	1	755616	+	NA	NA	NA	NA	NA	NA	G	A	A	G	R	G	G	G	G	G	G	G	A	G	G	G	A	G	G	G	G	A	G	G	G	G	G	G	G	G	G	G	G	G	G	G	G	A	G
AX-95784462	G/A	1	755652	+	NA	NA	NA	NA	NA	NA	G	A	A	G	R	G	G	G	G	G	G	G	A	G	G	G	A	G	G	G	G	A	G	G	G	G	G	G	G	G	G	G	G	G	G	G	G	A	G
AX-95776270	C/T	1	755733	+	NA	NA	NA	NA	NA	NA	C	T	T	C	Y	C	C	C	C	C	C	C	T	C	C	C	T	C	C	C	C	T	C	C	C	C	C	C	C	C	C	C	C	C	C	C	C	T	C
AX-95781919	A/G	1	755792	+	NA	NA	NA	NA	NA	NA	A	G	G	A	R	A	A	A	A	A	A	A	A	A	G	A	G	G	A	A	A	G	R	G	G	N	A	G	A	A	A	A	A	A	A	A	A	G	A
AX-95812355	C/T	1	755847	+	NA	NA	NA	NA	NA	NA	C	T	T	C	C	C	C	C	C	C	C	C	C	T	T	T	T	T	C	C	C	T	T	T	T	C	T	T	C	C	C	C	C	C	C	C	C	T	C
AX-95786259	G/T	1	756638	+	NA	NA	NA	NA	NA	NA	G	T	T	G	N	G	G	G	G	G	G	G	G	K	T	K	T	K	G	G	G	T	K	T	T	G	K	T	G	G	G	G	G	G	G	G	G	T	G
AX-95779006	C/T	1	756751	+	NA	NA	NA	NA	NA	NA	C	T	N	C	C	C	C	C	C	C	C	C	C	T	T	T	T	Y	C	C	C	T	T	T	T	C	T	Y	C	C	C	C	C	C	C	C	C	Y	C
AX-95787361	A/C	1	757714	+	NA	NA	NA	NA	NA	NA	C	A	A	A	A	A	C	A	A	C	C	C	A	A	A	A	A	C	A	A	A	A	C	A	A	M	M	A	A	A	A	A	A	A	A	A	A	A	A
AX-95797376	G/A	1	758565	+	NA	NA	NA	NA	NA	NA	G	A	A	G	R	G	G	G	G	G	G	G	G	G	G	G	A	G	G	G	G	G	R	G	G	G	R	G	G	G	G	G	G	G	G	G	G	A	G
AX-95794911	G/A	1	758603	+	NA	NA	NA	NA	NA	NA	G	A	A	G	R	G	G	G	G	G	G	G	G	G	G	G	A	G	G	G	G	A	R	G	G	R	G	G	G	R	G	G	G	G	G	G	G	A	G
AX-95800279	G/C	1	760047	+	NA	NA	NA	NA	NA	NA	G	C	C	G	N	G	G	G	G	G	G	G	G	N	C	S	C	S	G	G	G	C	S	C	C	G	C	C	G	G	G	G	G	G	G	G	G	C	G
AX-95801753	G/A	1	760160	+	NA	NA	NA	NA	NA	NA	G	A	A	G	R	G	G	G	G	G	G	G	G	A	R	A	A	A	G	G	G	A	A	A	A	G	A	R	G	G	G	G	G	G	G	G	G	N	G
AX-95780345	A/G	1	760782	+	NA	NA	NA	NA	NA	NA	A	G	G	A	R	A	A	A	A	A	A	A	A	A	A	A	G	A	A	A	A	A	A	A	A	A	A	A	A	A	A	A	A	A	A	A	A	G	A
AX-95786461	T/C	1	760860	+	NA	NA	NA	NA	NA	NA	T	C	C	T	Y	T	T	T	T	T	T	T	C	C	C	C	C	C	C	T	T	C	C	C	C	T	C	C	C	N	T	T	T	T	T	T	T	C	T
AX-95790316	A/G	1	761040	+	NA	NA	NA	NA	NA	NA	A	G	G	A	R	A	A	A	A	A	A	A	A	G	G	G	G	G	A	A	A	G	G	G	G	A	G	G	A	A	A	A	A	A	A	A	A	G	A
AX-95779720	T/C	1	762659	+	NA	NA	NA	NA	NA	NA	T	C	C	T	Y	T	T	T	T	T	T	T	T	T	T	T	C	T	T	T	T	C	T	T	T	N	T	T	T	T	T	T	T	T	T	T	T	C	T
AX-95772557	T/C	1	762725	+	NA	NA	NA	NA	NA	NA	T	C	C	T	Y	T	T	T	T	T	T	T	T	C	C	C	C	C	T	T	T	C	C	C	C	T	C	C	T	T	T	T	T	T	T	T	T	C	T
AX-95800024	G/A	1	762950	+	NA	NA	NA	NA	NA	NA	G	A	A	R	R	G	G	G	G	G	G	G	G	A	A	A	A	A	G	G	G	A	A	A	A	R	A	A	G	G	G	G	G	G	G	G	G	A	G
AX-95798964	T/C	1	763092	+	NA	NA	NA	NA	NA	NA	T	C	C	T	Y	T	T	T	T	T	T	T	T	T	T	T	C	Y	T	T	T	C	T	T	T	T	T	T	T	T	T	T	T	T	T	T	T	C	T
AX-95789652	A/G	1	763109	+	NA	NA	NA	NA	NA	NA	A	G	G	A	R	A	A	A	A	A	A	A	A	G	G	R	G	G	A	A	A	G	G	G	G	A	G	G	A	A	A	A	A	A	A	A	A	G	A
AX-95789057	G/A	1	763778	+	NA	NA	NA	NA	NA	NA	G	A	A	G	R	G	G	G	G	G	G	G	G	R	G	G	A	G	G	G	G	A	A	G	G	G	R	G	G	G	G	G	G	G	G	G	G	A	G
AX-95797315	C/T	1	765247	+	NA	NA	NA	NA	NA	NA	C	T	T	Y	Y	C	C	C	C	C	C	C	T	C	N	C	T	T	T	C	C	T	T	C	Y	C	N	C	T	Y	C	C	C	C	C	C	C	T	C
AX-95770654	G/A	1	766051	+	NA	NA	NA	NA	NA	NA	G	A	A	G	R	G	G	G	G	G	G	G	A	G	G	G	A	G	A	G	G	A	G	G	G	G	G	G	A	G	G	G	G	G	G	G	G	A	G
AX-95790192	T/C	1	766109	+	NA	NA	NA	NA	NA	NA	T	C	C	T	Y	T	T	T	T	T	T	T	C	C	C	C	C	C	C	T	T	C	C	C	C	T	C	C	C	T	T	T	T	T	T	T	T	C	T
AX-95790265	C/T	1	767935	+	NA	NA	NA	NA	NA	NA	C	T	T	C	Y	C	C	C	C	C	C	C	T	T	T	T	T	T	T	C	C	T	T	T	T	Y	T	T	T	N	C	C	T	T	C	Y	C	T	C
AX-95799361	T/G	1	768484	+	NA	NA	NA	NA	NA	NA	T	G	G	T	K	T	T	T	T	T	T	T	G	G	G	G	G	G	G	T	T	G	G	G	G	N	G	G	G	T	T	T	T	T	T	T	T	K	T
AX-95793720	G/C	1	769511	+	NA	NA	NA	NA	NA	NA	G	C	C	G	S	G	G	G	G	G	G	G	G	G	G	G	S	G	G	G	G	G	G	G	G	N	G	G	G	G	G	G	G	G	G	G	G	S	G
AX-95770353	C/T	1	775817	+	NA	NA	NA	NA	NA	NA	C	T	T	C	Y	C	C	C	C	C	C	C	T	Y	T	T	T	T	T	C	C	T	Y	T	T	C	Y	T	T	C	C	C	C	C	C	C	C	T	C
AX-95781020	T/C	1	777048	+	NA	NA	NA	NA	NA	NA	T	T	C	T	Y	T	T	T	T	T	T	T	T	T	T	Y	C	T	T	T	T	C	T	T	T	T	Y	T	T	T	T	T	T	T	T	T	T	T	T
AX-95780109	T/A	1	777993	+	NA	NA	NA	NA	NA	NA	T	A	A	T	W	T	T	T	T	T	T	T	T	A	A	A	A	A	A	T	T	A	A	A	A	N	A	A	A	T	T	T	T	T	T	T	T	A	T
AX-95799735	A/T	1	779422	+	NA	NA	NA	NA	NA	NA	A	T	T	A	W	A	A	A	A	A	A	A	A	T	T	T	T	T	T	A	A	T	T	T	T	W	T	T	T	A	A	A	A	A	A	A	A	T	A
AX-95808040	T/C	1	779623	+	NA	NA	NA	NA	NA	NA	T	C	C	T	Y	T	T	T	T	T	T	T	C	C	N	C	C	C	C	T	T	C	C	C	C	N	C	N	C	Y	T	T	T	T	T	T	T	C	T
AX-95796733	T/A	1	779813	+	NA	NA	NA	NA	NA	NA	T	A	A	T	A	T	T	T	T	T	T	T	A	A	A	A	A	A	A	T	T	A	A	A	A	W	A	A	A	N	T	T	A	T	T	T	T	A	T
AX-95796775	G/A	1	780989	+	NA	NA	NA	NA	NA	NA	G	G	A	G	R	G	G	G	G	G	G	G	G	G	G	G	A	G	G	G	G	A	G	G	R	G	G	G	G	G	G	G	G	G	G	G	G	G	G
AX-95802218	T/C	1	781323	+	NA	NA	NA	NA	NA	NA	T	C	C	T	Y	T	T	T	T	T	T	T	T	Y	C	N	C	C	C	T	T	C	Y	Y	C	T	Y	C	C	T	T	T	T	T	T	T	T	C	T
AX-95768759	A/T	1	785687	+	NA	NA	NA	NA	NA	NA	A	T	T	A	W	A	A	A	A	A	A	A	A	N	N	A	T	A	N	A	A	A	A	A	A	A	A	W	N	A	A	A	A	A	A	A	A	T	A
AX-95804432	G/A	1	788357	+	NA	NA	NA	NA	NA	NA	G	A	A	G	R	G	G	G	G	G	G	G	G	A	R	A	A	R	A	G	G	A	R	A	A	N	R	N	A	G	G	G	G	G	G	G	G	A	G
AX-95804427	G/A	1	788990	+	NA	NA	NA	NA	NA	NA	G	A	A	G	R	G	G	G	G	G	G	G	A	A	A	A	A	A	A	G	G	A	A	A	A	R	A	A	A	G	G	G	A	A	G	G	G	A	G
AX-95783175	G/A	1	789804	+	NA	NA	NA	NA	NA	NA	G	A	A	G	R	G	G	G	G	G	G	G	G	G	G	G	A	G	G	G	G	G	G	R	R	R	G	G	G	G	G	G	G	G	G	G	G	A	G
AX-95803147	T/C	1	790222	+	NA	NA	NA	NA	NA	NA	T	C	C	T	Y	T	T	T	T	T	T	T	T	C	C	Y	C	C	T	T	T	T	C	C	C	N	C	C	T	T	T	T	T	T	T	T	T	C	T
AX-95771231	T/G	1	790793	+	NA	NA	NA	NA	NA	NA	T	G	G	T	K	T	T	T	T	T	T	T	G	G	G	G	G	G	G	T	N	G	G	G	G	T	G	G	G	T	T	T	G	G	T	T	T	G	T
AX-95768721	T/C	1	790954	+	NA	NA	NA	NA	NA	NA	T	C	C	T	Y	T	T	T	T	T	T	T	T	C	C	C	C	C	T	T	T	T	C	C	C	T	C	C	T	T	T	T	T	T	T	T	T	C	T
AX-95807218	G/A	1	791935	+	NA	NA	NA	NA	NA	NA	G	A	A	G	R	G	G	G	G	G	G	G	G	A	A	N	A	A	G	G	G	G	A	A	A	G	A	R	G	G	G	G	G	G	G	G	G	A	G
AX-95778854	C/T	1	804186	+	NA	NA	NA	NA	NA	NA	C	T	T	C	N	C	C	C	C	C	C	C	C	Y	Y	N	N	T	C	C	C	C	T	T	Y	C	T	N	C	Y	C	C	C	C	C	C	C	T	C
AX-95793191	C/T	1	806499	+	NA	NA	NA	NA	NA	NA	C	T	T	C	Y	C	C	C	C	C	C	C	N	T	Y	T	T	T	T	C	T	T	T	T	T	Y	T	T	T	Y	C	C	C	C	C	C	C	T	C
AX-95777585	C/A	1	806554	+	NA	NA	NA	NA	NA	NA	C	A	A	C	M	C	C	C	C	C	C	C	A	A	A	A	A	A	A	C	A	A	A	A	A	M	A	A	A	C	C	C	C	C	C	C	C	A	C
AX-95785888	C/A	1	806578	+	NA	NA	NA	NA	NA	NA	C	A	A	C	N	C	C	C	C	C	C	C	C	C	N	C	A	C	C	C	C	C	A	C	C	C	M	C	C	C	C	C	C	C	C	C	C	A	C
AX-95780471	A/T	1	806601	+	NA	NA	NA	NA	NA	NA	A	T	T	A	W	A	A	A	A	A	A	A	A	A	A	A	W	T	A	A	A	A	A	A	N	A	A	A	A	A	A	A	A	A	A	A	A	T	A
AX-95790897	A/G	1	807691	+	NA	NA	NA	NA	NA	NA	A	G	G	A	R	A	A	A	A	A	A	A	A	R	A	A	G	A	A	A	A	A	A	N	A	R	A	N	A	A	A	A	A	A	A	A	A	G	A
AX-95767980	G/A	1	807706	+	NA	NA	NA	NA	NA	NA	G	A	A	G	R	G	G	G	G	G	G	G	G	G	G	G	R	G	G	G	G	G	G	G	G	R	G	G	G	G	G	G	G	G	G	G	G	A	G
AX-95807645	T/C	1	807736	+	NA	NA	NA	NA	NA	NA	T	C	C	T	Y	T	T	T	T	T	T	T	T	C	C	C	C	C	T	T	T	T	C	C	C	T	C	N	T	T	T	T	T	T	T	T	T	C	T
AX-95778071	G/A	1	807789	+	NA	NA	NA	NA	NA	NA	G	A	A	G	R	G	G	G	G	G	G	G	G	A	A	A	R	R	G	G	G	G	A	R	N	G	A	R	G	G	G	G	G	G	G	G	G	A	G
AX-95773794	G/A	1	809344	+	NA	NA	NA	NA	NA	NA	G	A	A	G	R	G	G	G	G	G	G	G	G	G	G	G	N	G	G	G	G	G	G	G	G	G	G	G	G	G	G	G	G	G	G	G	G	A	G
AX-95768965	T/C	1	812974	+	NA	NA	NA	NA	NA	NA	T	C	C	T	Y	T	T	T	T	T	T	T	T	C	Y	Y	N	C	T	T	Y	Y	C	C	C	Y	C	C	T	T	T	T	T	T	T	T	T	C	T
AX-95781470	A/G	1	813210	+	NA	NA	NA	NA	NA	NA	A	G	G	A	R	A	A	A	A	A	A	A	A	G	N	G	R	G	A	A	A	A	G	G	G	A	G	G	A	A	A	A	A	A	A	A	A	G	A
AX-95794850	C/T	1	813264	+	NA	NA	NA	NA	NA	NA	C	Y	T	C	C	C	C	C	C	C	C	C	C	T	T	T	Y	T	C	C	C	C	T	T	T	C	T	T	C	C	C	C	C	C	C	C	C	Y	C
AX-95785815	G/A	1	813305	+	NA	NA	NA	NA	NA	NA	G	A	A	G	R	G	G	G	G	G	G	G	G	G	G	G	A	G	G	G	G	G	G	G	G	N	G	G	G	G	G	G	G	G	G	G	G	A	G
AX-95808977	T/C	1	813354	+	NA	NA	NA	NA	NA	NA	T	C	C	T	T	T	T	T	T	T	T	T	T	T	T	T	Y	T	T	T	T	T	T	T	T	T	T	T	T	T	T	T	T	T	T	T	T	Y	T
AX-95799447	A/C	1	813370	+	NA	NA	NA	NA	NA	NA	A	C	C	A	M	A	A	A	A	A	A	A	C	C	C	C	C	C	C	A	C	C	C	C	C	M	C	C	C	C	A	A	A	A	A	A	A	C	A
AX-95769981	C/A	1	814190	+	NA	NA	NA	NA	NA	NA	C	A	A	C	N	C	C	C	C	C	C	C	C	M	N	A	A	A	A	C	A	A	A	A	N	N	A	A	A	C	C	C	C	C	C	C	C	A	C
AX-95809777	C/T	1	814213	+	NA	NA	NA	NA	NA	NA	C	T	T	C	Y	C	C	C	C	C	C	C	C	T	T	T	T	T	C	C	C	C	T	T	T	N	T	T	C	C	C	C	C	C	C	C	C	T	C
AX-95770773	T/C	1	815858	+	NA	NA	NA	NA	NA	NA	T	C	C	T	Y	T	T	T	T	T	T	T	T	C	C	C	Y	T	T	T	T	T	C	N	C	T	C	Y	T	T	T	T	T	T	T	T	T	Y	T
AX-95801198	G/T	1	815998	+	NA	NA	NA	NA	NA	NA	G	T	T	G	K	G	G	G	G	G	G	G	G	T	T	T	T	T	T	G	T	T	K	T	T	K	T	T	T	G	G	G	G	G	G	G	G	T	G
AX-95812639	C/T	1	816188	+	NA	NA	NA	NA	NA	NA	C	T	T	T	Y	C	C	T	T	C	C	C	T	T	T	T	T	T	T	T	T	T	T	T	T	T	T	T	T	T	T	T	T	T	T	T	T	T	T
AX-95807768	T/C	1	816419	+	NA	NA	NA	NA	NA	NA	T	C	C	T	Y	T	T	T	T	T	T	T	C	C	C	C	C	C	C	T	C	C	C	C	C	Y	C	C	C	T	T	T	C	C	T	N	T	C	T
AX-95784353	T/C	1	816836	+	NA	NA	NA	NA	NA	NA	T	C	C	T	Y	T	T	T	Y	T	T	T	T	C	C	C	C	C	T	N	T	T	C	C	C	Y	C	C	T	Y	T	N	T	T	T	N	T	C	T
AX-95793744	G/A	1	818391	+	NA	NA	NA	NA	NA	NA	G	A	A	G	N	G	G	G	G	G	G	G	G	R	G	R	A	G	G	G	G	G	R	A	N	R	R	R	G	G	G	G	G	G	G	G	G	A	G
AX-95776630	T/C	1	819028	+	NA	NA	NA	NA	NA	NA	T	C	C	T	Y	T	T	T	T	T	T	T	T	C	C	C	N	C	T	T	T	C	C	C	C	Y	C	C	T	T	T	T	T	T	T	T	T	C	T
AX-95809363	C/A	1	819084	+	NA	NA	NA	NA	NA	NA	C	A	A	C	M	C	C	C	C	C	C	C	C	C	C	C	A	C	C	C	C	A	C	C	C	M	C	C	C	C	C	C	C	C	C	C	C	A	C
AX-95814194	C/A	1	819194	+	NA	NA	NA	NA	NA	NA	C	A	A	C	M	C	C	C	C	C	C	C	C	C	A	A	M	M	C	C	C	A	A	A	A	C	A	A	C	C	C	C	C	C	C	C	C	A	C
AX-95782167	T/C	1	819283	+	NA	NA	NA	NA	NA	NA	T	C	C	T	Y	T	T	T	T	T	T	T	T	T	T	T	C	T	T	T	T	T	T	T	T	T	T	T	T	T	T	T	T	T	T	T	T	C	T
AX-95807951	T/A	1	819824	+	NA	NA	NA	NA	NA	NA	T	A	A	T	N	T	T	T	T	T	T	T	T	N	A	T	A	N	A	T	A	A	N	A	A	N	W	A	A	T	T	T	T	T	T	T	T	A	T
AX-95797223	C/A	1	822410	+	NA	NA	NA	NA	NA	NA	C	A	A	C	M	C	C	C	N	C	C	C	C	C	C	C	A	C	C	C	C	C	C	C	C	C	C	C	C	C	C	C	C	C	C	C	C	M	C
AX-95796537	T/C	1	822518	+	NA	NA	NA	NA	NA	NA	T	C	C	T	Y	T	T	T	T	T	T	T	T	C	C	C	C	C	T	T	T	C	T	C	C	T	C	C	T	T	T	T	T	T	T	T	T	C	T
AX-95781926	C/T	1	823204	+	NA	NA	NA	NA	NA	NA	C	T	T	C	Y	C	C	C	C	C	C	C	C	T	T	T	T	T	C	C	C	T	T	T	T	C	T	T	C	C	C	C	C	C	C	C	C	T	C
AX-95777227	A/T	1	823435	+	NA	NA	NA	NA	NA	NA	A	T	T	A	W	A	A	A	A	A	A	A	T	T	T	T	T	T	T	A	T	T	T	T	T	W	T	T	T	A	A	A	A	A	A	A	A	T	A
AX-95774515	C/T	1	823438	+	NA	NA	NA	NA	NA	NA	C	T	T	C	Y	C	C	C	C	C	C	C	C	T	T	T	N	T	C	C	T	T	T	T	T	N	T	T	C	C	C	C	C	C	C	C	C	T	C
AX-95814902	C/T	1	824682	+	NA	NA	NA	NA	NA	NA	C	T	T	C	Y	C	C	C	C	C	C	C	C	Y	Y	T	T	T	T	C	T	T	T	T	T	Y	T	T	T	C	C	C	C	C	C	C	C	T	C
AX-95796945	G/A	1	824926	+	NA	NA	NA	NA	NA	NA	G	A	A	G	R	G	G	G	G	G	G	G	G	G	N	G	N	G	G	G	A	G	A	G	G	A	R	G	G	G	G	G	G	G	G	G	G	A	G
AX-95787469	C/G	1	825209	+	NA	NA	NA	NA	NA	NA	C	G	G	C	S	C	C	C	C	C	C	C	C	G	G	G	S	G	C	C	G	G	G	G	G	S	G	G	C	C	C	C	C	C	C	C	C	G	C
AX-95808054	G/C	1	825330	+	NA	NA	NA	NA	NA	NA	G	C	C	G	S	G	G	G	G	G	G	G	G	C	C	C	N	C	G	G	C	C	C	C	C	S	C	C	G	G	G	G	G	G	G	G	G	C	G
AX-95774289	G/A	1	825914	+	NA	NA	NA	NA	NA	NA	G	A	A	G	G	G	G	G	G	G	G	G	G	A	R	A	R	A	G	G	A	A	A	A	A	R	A	A	G	G	G	G	G	G	G	G	G	N	G
AX-95815854	T/A	1	826263	+	NA	NA	NA	NA	NA	NA	T	A	A	T	T	T	T	T	T	T	T	T	T	A	A	W	T	W	T	T	A	A	A	A	A	T	A	A	T	T	T	T	T	T	T	T	T	A	T
AX-95780239	T/C	1	826412	+	NA	NA	NA	NA	NA	NA	T	C	C	T	Y	T	T	T	T	T	T	T	T	C	C	C	C	C	T	T	C	C	C	C	C	N	C	C	T	T	T	T	T	T	T	T	T	C	T
AX-95800987	G/C	1	830332	+	NA	NA	NA	NA	NA	NA	G	C	C	G	S	G	G	G	G	G	G	G	G	C	C	C	C	N	G	G	G	G	C	C	C	G	C	C	G	G	G	G	G	G	G	G	G	C	G
AX-95795006	A/G	1	832112	+	NA	NA	NA	NA	NA	NA	A	G	G	A	R	A	A	A	A	A	A	A	A	A	A	R	G	A	G	A	G	G	R	A	A	G	R	A	G	A	A	A	A	A	A	A	A	G	A
AX-95806556	C/A	1	832177	+	NA	NA	NA	NA	NA	NA	C	A	A	C	M	C	C	C	C	C	C	C	C	C	C	C	A	C	A	C	A	A	C	C	C	M	C	C	A	C	C	C	C	C	C	C	C	A	C
AX-95793496	G/C	1	835127	+	NA	NA	NA	NA	NA	NA	G	C	C	G	N	G	G	G	G	G	G	G	G	S	G	G	C	G	C	G	C	C	G	G	G	S	G	G	C	G	G	G	G	G	G	G	G	C	G
AX-95772988	T/A	1	835240	+	NA	NA	NA	NA	NA	NA	T	A	A	T	W	T	T	T	T	T	T	T	T	T	T	T	A	T	T	T	A	A	T	T	T	W	T	T	T	T	T	T	T	T	T	T	T	A	T
AX-95804228	G/A	1	835761	+	NA	NA	NA	NA	NA	NA	G	A	A	G	N	G	G	G	G	G	G	G	G	R	G	R	A	R	G	G	A	A	R	G	G	R	R	G	G	G	G	G	G	G	G	G	G	A	G
AX-95785677	A/T	1	838953	+	NA	NA	NA	NA	NA	NA	A	T	T	A	W	A	A	A	A	A	A	A	A	A	A	A	N	W	A	A	T	A	W	A	W	T	A	A	A	A	A	A	A	A	A	A	A	W	A
AX-95771293	C/T	1	840160	+	NA	NA	NA	NA	NA	NA	C	T	T	C	Y	C	C	C	C	C	C	C	T	T	T	Y	T	T	T	C	T	T	T	T	T	N	T	T	T	C	C	C	C	C	C	C	C	T	C
AX-95786549	C/A	1	842653	+	NA	NA	NA	NA	NA	NA	C	A	A	C	M	C	C	C	C	C	C	C	C	C	C	C	M	C	C	C	A	C	C	C	C	M	C	C	C	C	C	C	C	C	C	C	C	M	C
AX-95798449	A/T	1	844639	+	NA	NA	NA	NA	NA	NA	A	T	T	A	W	A	A	A	A	A	A	A	T	T	T	T	T	N	T	A	T	T	T	T	N	N	T	T	T	A	A	A	A	A	A	A	A	T	A
AX-95805205	T/C	1	844828	+	NA	NA	NA	NA	NA	NA	T	C	C	T	Y	T	T	T	T	T	T	T	C	C	C	C	C	C	C	T	C	C	C	C	C	Y	C	C	N	Y	T	T	T	T	T	T	T	C	T
AX-95813719	C/T	1	845469	+	NA	NA	NA	NA	NA	NA	C	T	T	C	Y	C	C	C	C	C	C	C	T	T	T	T	T	T	T	C	T	T	T	T	T	Y	T	T	T	C	C	C	C	C	C	C	C	T	C
AX-95812048	T/C	1	845689	+	NA	NA	NA	NA	NA	NA	T	C	C	T	Y	T	T	T	T	T	T	T	C	C	C	C	C	C	C	T	C	C	C	C	C	N	C	C	C	T	T	T	T	T	T	T	T	C	T
AX-95792839	A/C	1	846740	+	NA	NA	NA	NA	NA	NA	A	C	C	M	M	A	A	A	A	A	A	A	C	C	C	C	C	C	C	A	C	C	C	C	C	C	C	C	C	C	A	A	C	C	A	N	A	C	A
AX-95770688	A/G	1	846876	+	NA	NA	NA	NA	NA	NA	A	G	G	A	R	A	A	A	A	A	A	A	R	G	G	G	G	G	G	A	G	R	G	G	G	G	G	G	G	A	A	A	A	A	A	A	A	G	A
AX-95818073	T/A	1	847772	+	NA	NA	NA	NA	NA	NA	T	N	A	T	T	T	T	T	T	T	T	T	A	N	T	N	A	N	A	T	A	A	N	W	N	N	W	W	A	T	T	T	T	T	T	T	T	A	T
AX-95787193	G/A	1	849400	+	NA	NA	NA	NA	NA	NA	G	A	A	A	N	G	G	A	A	G	G	G	A	A	R	A	A	A	A	A	A	A	R	R	R	N	R	A	A	A	A	A	A	A	A	A	A	A	A
AX-95815686	G/A	1	849462	+	NA	NA	NA	NA	NA	NA	G	A	A	G	R	G	G	G	G	G	G	G	A	A	R	A	A	A	A	G	A	A	A	A	A	R	A	A	A	A	G	G	A	A	G	G	G	A	G
AX-95775438	G/A	1	851759	+	NA	NA	NA	NA	NA	NA	G	A	A	G	N	G	G	G	G	G	G	G	A	A	A	R	A	R	A	G	A	G	R	N	R	N	R	A	A	G	G	G	G	G	G	G	G	N	G
AX-95787836	T/C	1	853545	+	NA	NA	NA	NA	NA	NA	T	C	C	T	Y	T	T	T	T	T	T	T	C	C	C	C	C	C	C	T	C	C	C	C	C	C	C	C	C	C	T	T	C	C	T	T	T	C	T
AX-95791863	G/T	1	856482	+	NA	NA	NA	NA	NA	NA	G	T	T	G	K	G	G	G	G	G	G	G	G	G	K	G	T	T	G	G	G	G	G	K	G	G	G	G	G	G	G	G	G	G	G	G	G	K	G
AX-95794099	G/A	1	856484	+	NA	NA	NA	NA	NA	NA	G	A	A	G	R	G	G	G	G	G	G	G	A	A	A	A	A	A	A	G	A	A	A	A	A	A	A	A	A	A	G	G	A	A	G	N	G	A	G
AX-95772857	T/C	1	857908	+	NA	NA	NA	NA	NA	NA	T	C	C	T	Y	T	T	T	T	T	T	T	C	C	C	C	C	C	C	T	C	T	C	C	C	Y	C	C	Y	T	T	T	T	T	T	T	T	Y	T
AX-95804158	G/A	1	858294	+	NA	NA	NA	NA	NA	NA	G	A	A	G	R	G	G	G	G	G	G	G	G	A	N	A	A	A	G	G	A	G	A	A	A	R	A	A	G	G	G	G	G	G	G	G	G	R	G
AX-95772262	G/A	1	858873	+	NA	NA	NA	NA	NA	NA	G	A	A	G	R	G	G	G	G	G	G	G	A	A	A	A	A	A	A	G	A	A	A	A	A	A	A	A	A	A	G	G	A	A	G	N	G	A	G
AX-95802018	C/T	1	858879	+	NA	NA	NA	NA	NA	NA	C	T	T	C	Y	C	C	C	C	C	C	C	C	C	Y	C	T	C	C	C	C	C	C	C	C	C	C	Y	C	C	C	C	C	C	C	C	C	Y	C
AX-95797919	T/C	1	858930	+	NA	NA	NA	NA	NA	NA	T	C	C	T	Y	T	T	T	T	T	T	T	C	C	C	C	C	C	C	T	C	T	C	C	C	C	C	C	Y	T	T	T	T	T	T	T	T	Y	T
AX-95792333	A/G	1	860531	+	NA	NA	NA	NA	NA	NA	A	G	G	A	R	A	A	A	A	A	A	A	G	A	R	R	G	G	G	A	G	G	R	A	A	G	R	R	G	A	A	A	A	A	A	A	A	G	A
AX-95793282	G/A	1	863477	+	NA	NA	NA	NA	NA	NA	G	R	R	G	G	G	G	G	G	G	G	G	A	A	A	A	A	A	A	G	A	A	A	A	A	N	A	A	A	G	G	G	G	G	G	G	G	R	G
AX-95801577	G/T	1	863942	+	NA	NA	NA	NA	NA	NA	G	T	T	G	K	G	G	G	G	G	G	G	G	G	G	G	T	G	G	G	G	G	G	G	G	N	G	G	G	G	G	G	G	G	G	G	G	N	G
AX-95806595	G/A	1	863972	+	NA	NA	NA	NA	NA	NA	G	A	A	N	R	G	G	G	N	G	G	G	G	A	A	A	A	A	G	G	G	G	A	A	R	R	A	A	G	N	G	G	G	G	G	G	G	A	G
AX-95770602	G/A	1	873667	+	NA	NA	NA	NA	NA	NA	G	A	A	G	R	G	G	G	G	G	G	G	G	G	R	A	G	G	G	G	G	G	G	R	G	G	R	G	G	G	G	G	G	G	G	G	G	R	G
AX-95809188	G/A	1	873868	+	NA	NA	NA	NA	NA	NA	G	A	A	G	R	G	G	G	G	G	G	G	G	G	R	A	N	G	G	G	G	G	G	R	N	G	R	G	G	G	G	G	G	G	G	G	G	R	G
AX-95784188	G/C	1	874177	+	NA	NA	NA	NA	NA	NA	G	C	N	G	G	G	G	G	G	G	G	G	G	C	C	C	G	S	G	G	G	G	N	C	C	G	C	C	G	G	G	G	S	G	G	G	G	G	G
AX-95776465	A/T	1	875006	+	NA	NA	NA	NA	NA	NA	A	T	T	A	W	A	A	A	A	A	A	A	A	T	T	N	A	W	A	A	A	A	T	T	T	A	T	A	A	A	A	A	A	A	A	A	A	W	A
AX-95771816	G/A	1	875883	+	NA	NA	NA	NA	NA	NA	G	A	A	G	R	G	G	G	G	G	G	G	G	R	G	R	R	G	G	G	G	G	G	G	G	R	G	R	G	G	G	G	G	G	G	G	G	R	G
AX-95805856	A/G	1	875930	+	NA	NA	NA	NA	NA	NA	A	G	G	A	R	A	A	A	A	A	A	A	A	A	A	A	A	A	A	A	A	A	A	A	R	A	A	A	A	A	A	A	A	A	A	A	A	R	A
AX-95784777	C/T	1	876299	+	NA	NA	NA	NA	NA	NA	C	T	T	C	Y	C	C	C	C	C	C	C	C	T	C	C	Y	T	C	C	C	C	T	N	T	N	Y	T	C	C	C	C	C	C	C	C	C	Y	C
AX-95796201	A/T	1	876409	+	NA	NA	NA	NA	NA	NA	A	T	T	A	W	A	A	A	A	A	A	A	A	T	A	T	W	T	A	A	A	A	T	A	W	A	T	A	A	A	A	A	A	A	A	A	A	W	A
AX-95790950	C/G	1	876610	+	NA	NA	NA	NA	NA	NA	C	G	G	C	S	C	C	C	C	C	C	C	C	G	C	N	N	G	C	C	C	C	G	C	C	N	S	C	C	C	C	C	C	C	C	C	C	S	C
AX-95778837	C/T	1	876743	+	NA	NA	NA	NA	NA	NA	C	T	T	C	Y	C	C	C	C	C	C	C	C	C	C	C	C	T	C	C	C	C	C	C	C	C	C	T	C	C	C	C	C	C	C	C	C	Y	C
AX-95799332	G/C	1	876881	+	NA	NA	NA	NA	NA	NA	G	C	C	G	S	G	G	G	G	G	G	G	G	G	C	C	G	C	G	G	G	G	G	C	C	G	S	C	G	G	G	G	G	G	G	G	G	S	G
AX-95796594	G/A	1	876923	+	NA	NA	NA	NA	NA	NA	G	A	A	G	R	G	G	G	G	G	G	G	G	G	G	G	G	A	G	G	G	G	G	G	G	G	G	R	G	G	G	G	G	G	G	G	G	R	G
AX-95798450	C/A	1	878927	+	NA	NA	NA	NA	NA	NA	C	A	A	C	C	C	C	C	C	C	C	C	C	C	C	C	C	C	C	C	C	C	C	C	C	C	C	C	C	C	C	C	C	C	C	C	C	N	C
AX-95814481	C/A	1	880776	+	NA	NA	NA	NA	NA	NA	C	A	A	C	M	C	C	C	C	C	C	C	C	C	M	C	A	C	A	C	N	C	C	M	M	M	C	M	M	C	C	C	C	C	C	C	C	M	C
AX-95774540	G/A	1	891276	+	NA	NA	NA	NA	NA	NA	G	G	A	G	N	G	G	G	G	G	G	G	G	A	R	R	A	A	G	G	A	A	R	A	A	R	R	A	G	G	G	G	G	G	G	G	G	R	G
AX-95800426	G/T	1	893596	+	NA	NA	NA	NA	NA	NA	G	T	T	G	K	G	G	G	G	K	G	G	T	N	K	T	T	T	K	G	N	T	T	T	T	K	N	T	T	K	G	N	G	G	G	G	G	T	G
AX-95778267	T/C	1	894104	+	NA	NA	NA	NA	NA	NA	T	C	C	T	Y	T	T	T	T	T	T	T	C	C	Y	Y	C	Y	C	T	C	C	Y	C	Y	Y	C	Y	C	T	T	T	T	T	T	T	T	C	T
AX-95794131	T/C	1	899500	+	NA	NA	NA	NA	NA	NA	T	C	C	T	Y	T	T	T	T	T	T	T	T	T	N	C	C	C	T	T	T	C	T	C	Y	T	Y	Y	T	T	T	T	T	T	T	T	T	C	T
AX-95768574	C/G	1	900357	+	NA	NA	NA	NA	NA	NA	C	G	G	C	S	C	C	C	C	C	C	C	G	G	S	S	G	G	G	C	G	G	S	G	N	S	S	S	G	C	C	C	C	C	C	C	C	G	C
AX-95799153	T/C	1	902706	+	NA	NA	NA	NA	NA	NA	T	C	C	T	Y	T	T	T	T	T	T	T	C	Y	Y	C	C	Y	C	T	N	C	C	C	C	Y	C	N	C	T	T	T	T	T	T	T	T	C	T
AX-95796358	A/G	1	908968	+	NA	NA	NA	NA	NA	NA	A	G	G	A	R	A	A	A	A	A	A	A	G	G	R	G	G	R	G	A	G	G	G	G	G	R	G	G	G	A	A	A	A	A	A	A	A	G	A
AX-95788757	G/A	1	909336	+	NA	NA	NA	NA	NA	NA	G	A	A	G	R	G	G	G	G	G	G	G	A	A	A	A	A	A	A	G	A	A	A	A	A	A	R	A	A	R	G	G	G	G	G	G	G	A	G
AX-95770413	G/A	1	912854	+	NA	NA	NA	NA	NA	NA	G	A	A	G	R	G	G	G	G	G	G	G	A	R	A	G	A	G	A	G	A	A	G	R	R	A	R	A	A	R	G	G	G	G	G	G	G	A	G
AX-95807715	G/T	1	913079	+	NA	NA	NA	NA	NA	NA	G	T	T	G	K	G	G	G	G	G	G	G	T	G	G	G	T	G	T	G	T	T	G	G	G	K	G	G	T	G	G	G	G	G	G	G	G	T	G
AX-95796395	G/A	1	913198	+	NA	NA	NA	NA	NA	NA	G	G	A	G	R	G	G	G	G	G	G	G	A	G	G	G	R	G	A	G	A	A	G	G	G	A	G	G	A	G	G	G	G	G	G	G	G	G	G
AX-95767580	C/T	1	913215	+	NA	NA	NA	NA	NA	NA	C	C	T	C	C	C	C	C	C	C	C	C	T	C	Y	C	C	C	T	C	Y	T	C	C	C	C	C	C	T	C	C	C	C	C	C	C	C	C	C
AX-95773052	C/T	1	913268	+	NA	NA	NA	NA	NA	NA	C	C	T	C	Y	C	C	C	N	C	C	C	T	Y	T	T	Y	T	T	C	T	T	T	T	T	Y	T	T	T	Y	C	C	C	C	C	C	C	C	C
AX-95798494	C/T	1	913361	+	NA	NA	NA	NA	NA	NA	C	C	T	C	Y	C	C	C	C	C	C	C	T	N	C	C	Y	C	T	C	T	T	C	C	C	N	C	C	T	C	C	C	C	C	C	C	C	C	C
AX-95767587	G/A	1	916925	+	NA	NA	NA	NA	NA	NA	G	G	A	G	R	G	G	G	G	G	G	G	G	R	G	R	G	R	G	G	G	G	N	G	N	G	G	N	G	G	G	G	G	G	G	G	G	G	G
AX-95811218	T/A	1	937082	+	NA	NA	NA	NA	NA	NA	T	T	A	T	W	T	T	T	T	T	T	T	A	T	W	T	T	T	T	T	A	T	T	N	W	W	T	T	T	T	T	T	T	T	T	T	T	T	T
AX-95791191	C/G	1	938127	+	NA	NA	NA	NA	NA	NA	C	G	G	C	G	C	C	C	C	G	G	C	G	G	S	G	G	G	G	C	G	G	G	S	S	G	G	G	G	C	C	C	G	G	C	S	C	G	C
AX-95809950	A/G	1	941957	+	NA	NA	NA	NA	NA	NA	A	R	G	A	R	A	A	A	A	A	A	A	G	A	R	A	G	A	A	A	G	R	A	A	A	R	A	A	A	A	A	A	A	A	A	A	A	R	A
AX-95769516	G/A	1	943685	+	NA	NA	NA	NA	NA	NA	G	G	N	G	R	G	G	G	G	G	G	G	A	A	A	A	G	A	A	G	A	G	N	A	R	R	A	A	A	G	G	G	G	G	G	G	G	G	G
AX-95777182	C/A	1	946298	+	NA	NA	NA	NA	NA	NA	C	C	A	N	M	C	C	C	M	C	C	C	C	C	M	C	C	C	C	C	C	C	C	M	N	N	C	C	C	M	C	C	C	C	C	C	C	C	C
AX-95799252	C/T	1	947725	+	NA	NA	NA	NA	NA	NA	C	C	T	C	Y	C	C	C	C	C	C	C	T	Y	T	T	C	T	T	C	T	C	T	T	T	Y	T	T	T	C	C	C	C	C	C	C	C	C	C
AX-95768942	G/T	1	947947	+	NA	NA	NA	NA	NA	NA	G	G	T	G	K	G	G	G	G	G	G	G	T	K	G	N	K	G	G	G	T	G	K	G	G	N	N	G	G	G	G	G	G	G	G	G	G	G	G
AX-95781691	A/T	1	948396	+	NA	NA	NA	NA	NA	NA	A	T	T	A	T	A	A	A	A	T	T	A	T	T	T	T	T	T	T	A	T	T	T	T	T	T	T	T	T	A	A	A	T	T	A	W	A	T	A
AX-95800132	A/G	1	951133	+	NA	NA	NA	NA	NA	NA	A	G	G	A	R	A	A	A	A	A	A	A	G	G	G	N	G	G	G	A	G	G	G	G	G	G	R	G	G	A	A	A	A	G	A	R	A	G	A
AX-95794519	G/T	1	951443	+	NA	NA	NA	NA	NA	NA	G	T	T	G	K	G	G	G	G	G	G	G	T	N	T	T	T	T	T	G	T	T	T	N	K	K	T	T	T	G	G	G	G	T	G	G	G	T	G
AX-95767694	T/C	1	958607	+	NA	NA	NA	NA	NA	NA	T	T	C	T	Y	T	T	T	T	T	T	T	C	C	C	C	Y	C	C	T	C	T	C	C	C	C	C	C	C	T	T	T	T	T	T	T	T	T	T
AX-95777346	G/A	1	960933	+	NA	NA	NA	NA	NA	NA	G	G	A	G	R	G	G	G	G	G	G	G	A	G	G	G	R	G	G	G	A	G	G	N	N	N	G	G	G	G	G	G	G	G	G	G	G	G	G
AX-95804204	G/A	1	962288	+	NA	NA	NA	NA	NA	NA	G	A	A	G	R	G	G	G	G	G	G	G	A	A	A	A	A	A	A	G	A	A	A	A	A	N	A	A	A	G	G	G	G	G	G	G	G	A	G
AX-95811340	T/C	1	968510	+	NA	NA	NA	NA	NA	NA	T	C	C	T	Y	T	T	T	T	T	T	T	C	C	C	C	C	C	C	T	C	C	C	C	C	C	C	C	C	T	T	T	T	T	T	T	T	Y	T
AX-95808650	T/A	1	976245	+	NA	NA	NA	NA	NA	NA	T	A	A	T	W	T	T	T	T	T	T	T	A	A	A	A	A	A	A	T	A	A	A	A	A	W	A	A	A	T	T	T	T	A	T	W	T	A	T
AX-95795093	A/G	1	976273	+	NA	NA	NA	NA	NA	NA	A	G	G	A	N	A	A	A	A	A	A	A	G	G	G	G	G	G	G	A	G	G	G	G	G	N	G	G	G	A	A	A	A	A	A	A	A	G	A
AX-95810885	T/C	1	977592	+	NA	NA	NA	NA	NA	NA	T	T	C	T	Y	T	T	T	T	T	T	T	C	C	C	C	N	C	C	T	C	T	C	C	C	C	C	C	C	N	T	T	T	T	T	T	T	T	T
AX-95808828	T/C	1	978670	+	NA	NA	NA	NA	NA	NA	T	T	C	T	Y	T	T	T	T	T	T	T	C	T	T	Y	Y	T	T	T	C	T	T	T	T	C	Y	T	T	T	T	T	T	T	T	T	T	T	T
AX-95789181	T/G	1	980600	+	NA	NA	NA	NA	NA	NA	T	G	G	T	G	T	T	T	T	G	G	T	G	G	G	G	G	G	G	T	G	G	G	G	G	K	G	G	G	G	T	G	G	G	T	K	G	G	T
AX-95770881	C/T	1	981435	+	NA	NA	NA	NA	NA	NA	C	T	T	C	Y	C	C	C	C	C	C	C	T	T	T	T	T	T	T	C	T	T	T	T	T	Y	T	T	T	C	C	C	C	C	C	C	C	T	C
AX-95772350	G/A	1	981640	+	NA	NA	NA	NA	NA	NA	G	G	A	G	R	G	G	G	G	G	G	G	A	A	A	A	R	A	A	G	A	G	A	A	A	N	A	A	A	G	G	G	G	G	G	G	G	G	G
AX-95771979	C/T	1	984637	+	NA	NA	NA	NA	NA	NA	C	T	T	C	Y	C	C	C	C	C	C	C	T	T	C	Y	T	C	T	C	T	T	Y	C	C	Y	Y	N	T	C	C	C	C	T	C	Y	C	T	C
AX-95780473	A/C	1	996995	+	NA	NA	NA	NA	NA	NA	A	C	C	A	N	A	A	A	A	A	A	A	A	A	A	A	C	M	A	A	A	C	M	A	A	A	A	A	A	A	A	A	A	A	A	A	A	C	A
AX-95788612	T/C	1	999124	+	NA	NA	NA	NA	NA	NA	T	C	C	T	N	T	T	T	T	T	T	T	T	C	C	C	C	C	T	T	T	C	C	C	C	N	C	C	T	T	T	T	T	T	T	T	T	C	T
AX-95771224	C/G	1	1002973	+	NA	NA	NA	NA	NA	NA	C	G	G	C	S	C	C	C	C	C	C	C	C	G	G	G	G	G	G	C	C	G	S	G	G	N	G	G	G	C	C	C	C	C	C	C	C	G	C
AX-95774204	C/A	1	1002997	+	NA	NA	NA	NA	NA	NA	C	A	A	C	M	C	C	C	C	C	C	C	C	A	A	A	A	A	C	C	C	A	A	A	A	C	A	A	C	C	C	C	C	C	C	C	C	A	C
AX-95802145	C/A	1	1003401	+	NA	NA	NA	NA	NA	NA	C	A	A	N	M	C	C	C	N	C	C	C	C	C	C	A	A	M	C	C	C	A	A	C	C	C	C	C	C	M	C	C	C	C	C	C	C	N	C
AX-95777128	C/A	1	1006886	+	NA	NA	NA	NA	NA	NA	C	A	A	N	M	C	C	C	M	C	C	C	C	M	N	C	A	C	C	C	C	C	C	C	C	C	C	N	C	M	C	C	C	C	C	C	C	A	C
AX-95813154	T/C	1	1009738	+	NA	NA	NA	NA	NA	NA	T	C	C	T	N	T	T	T	T	T	T	T	C	C	Y	C	C	C	C	T	C	C	C	Y	Y	N	C	C	C	T	T	T	T	T	T	T	T	C	T
AX-95769838	T/C	1	1011501	+	NA	NA	NA	NA	NA	NA	T	T	C	T	N	T	T	T	T	T	T	T	C	Y	C	C	C	C	T	T	T	T	C	C	C	T	C	C	T	T	T	T	T	T	T	T	T	T	T
AX-95767892	C/T	1	1022873	+	NA	NA	NA	NA	NA	NA	T	T	T	C	Y	C	C	C	C	C	C	C	Y	T	T	T	N	T	T	C	Y	Y	T	T	T	C	T	T	T	C	C	C	C	C	C	C	C	Y	C
AX-95776686	C/G	1	1029558	+	NA	NA	NA	NA	NA	NA	G	C	G	C	S	C	C	C	C	C	C	C	C	S	C	S	G	C	C	C	G	C	C	C	C	S	S	C	C	C	C	C	C	C	C	C	C	G	C
AX-95780859	G/A	1	1037331	+	NA	NA	NA	NA	NA	NA	A	A	A	G	G	G	G	G	G	G	G	G	G	A	A	A	R	N	G	N	G	G	A	N	A	G	A	A	G	R	G	G	G	G	G	G	G	R	G
AX-95769561	A/G	1	1037433	+	NA	NA	NA	NA	NA	NA	G	G	G	A	N	A	A	A	A	A	A	A	A	R	A	R	G	A	A	A	A	A	R	A	A	A	R	A	A	A	A	A	A	A	A	A	A	G	A
AX-95785242	C/T	1	1040545	+	NA	NA	NA	NA	NA	NA	T	T	T	C	Y	C	C	C	C	C	C	C	C	N	Y	C	C	C	C	C	C	C	C	C	C	C	C	C	C	C	C	C	C	C	C	C	C	Y	C
AX-95810176	T/A	1	1047771	+	NA	NA	NA	NA	NA	NA	A	T	A	T	T	T	T	T	T	T	T	T	T	N	N	N	A	N	T	T	T	T	A	A	A	T	A	A	T	T	T	T	T	T	T	T	T	T	T
AX-95783894	G/A	1	1050685	+	NA	NA	NA	NA	NA	NA	A	G	A	R	A	G	G	G	R	G	G	G	G	R	G	G	R	G	G	G	G	G	G	G	G	G	G	G	G	N	G	G	G	G	G	G	G	N	G
AX-95794619	A/T	1	1050788	+	NA	NA	NA	NA	NA	NA	T	T	T	A	T	A	A	A	A	A	A	A	T	W	W	T	T	T	T	A	W	T	T	T	W	W	T	T	T	A	A	A	A	A	A	A	A	T	A
AX-95809172	G/A	1	1057554	+	NA	NA	NA	NA	NA	NA	A	A	A	G	A	G	G	G	G	G	G	G	G	G	R	G	G	R	G	G	G	G	R	R	R	G	G	R	G	G	G	G	G	G	G	G	G	R	G
AX-95799951	T/C	1	1057568	+	NA	NA	NA	NA	NA	NA	C	C	C	T	C	T	T	T	T	T	T	T	C	C	C	C	C	C	C	T	C	C	C	Y	C	Y	C	C	C	T	T	T	T	T	T	T	T	C	T
AX-95778212	G/A	1	1061549	+	NA	NA	NA	NA	NA	NA	A	A	A	G	A	G	G	G	G	G	G	G	A	A	A	A	A	A	A	G	A	A	A	A	A	N	A	A	A	G	G	G	G	G	G	R	G	A	G
AX-95798790	T/C	1	1064328	+	NA	NA	NA	NA	NA	NA	Y	Y	Y	T	Y	T	T	T	T	T	T	T	T	T	T	T	Y	T	T	T	Y	T	T	T	T	T	T	T	T	T	T	T	T	T	T	T	T	T	T
AX-95786258	C/T	1	1064495	+	NA	NA	NA	NA	NA	NA	T	C	T	C	T	C	C	C	C	C	C	C	C	C	C	C	T	C	C	C	C	C	C	C	C	C	C	C	C	C	C	C	C	C	C	C	C	C	C
AX-95810702	G/A	1	1064992	+	NA	NA	NA	NA	NA	NA	G	G	G	G	G	G	G	A	G	A	A	G	G	A	A	A	G	A	A	G	G	A	A	A	A	G	A	A	A	A	G	A	A	A	G	G	A	G	G
AX-95817591	T/C	1	1067705	+	NA	NA	NA	NA	NA	NA	C	C	C	T	C	T	T	C	T	C	C	T	C	C	C	Y	C	C	C	T	C	T	Y	C	C	T	Y	C	C	Y	T	Y	C	N	T	T	C	C	T
AX-95778285	G/A	1	1067719	+	NA	NA	NA	NA	NA	NA	G	G	G	A	G	A	A	G	A	G	G	A	G	G	G	G	G	G	G	A	G	A	G	G	G	A	G	G	G	G	A	G	G	G	A	A	G	G	A
AX-95806631	G/C	1	1069167	+	NA	NA	NA	NA	NA	NA	C	C	C	G	C	G	G	G	G	G	G	G	C	N	C	S	C	G	C	G	S	C	C	N	C	S	C	C	C	G	G	G	G	G	G	G	G	C	G
AX-95794283	G/A	1	1070655	+	NA	NA	NA	NA	NA	NA	A	G	A	G	A	G	G	G	G	G	G	G	G	N	N	R	N	G	G	G	G	G	R	N	R	G	R	R	G	G	G	G	G	G	G	G	G	R	G
AX-95807741	A/G	1	1070896	+	NA	NA	NA	NA	NA	NA	A	A	A	A	A	G	G	A	A	A	A	G	A	A	A	A	A	A	A	A	A	A	A	A	A	N	A	A	A	A	A	A	A	A	A	A	A	A	A
AX-95806190	A/G	1	1071935	+	NA	NA	NA	NA	NA	NA	G	G	G	A	G	A	A	A	A	A	A	A	G	G	G	G	G	G	G	A	G	G	G	G	G	R	G	G	G	A	A	A	A	A	A	A	A	G	A
AX-95790421	T/A	1	1075485	+	NA	NA	NA	NA	NA	NA	A	A	A	T	A	T	T	T	T	T	T	T	A	W	A	W	A	W	T	T	A	A	W	A	A	T	W	A	T	T	T	T	T	T	T	T	T	A	T
AX-95785563	C/T	1	1081599	+	NA	NA	NA	NA	NA	NA	T	C	T	C	T	C	C	C	C	C	C	C	C	Y	C	Y	C	C	C	C	C	C	Y	C	C	C	C	C	C	C	C	C	C	C	C	C	C	C	C
AX-95809617	T/C	1	1083151	+	NA	NA	NA	NA	NA	NA	C	C	C	T	C	T	T	T	T	T	T	T	C	C	C	C	C	C	C	T	C	C	C	C	C	T	C	C	C	T	T	T	T	T	T	T	T	C	T
AX-95815183	C/G	1	1083181	+	NA	NA	NA	NA	NA	NA	G	G	G	C	G	C	C	C	C	C	C	C	C	C	C	C	S	C	C	C	C	C	C	C	C	S	C	C	C	C	C	C	C	C	C	C	C	S	C
AX-95796884	G/A	1	1085687	+	NA	NA	NA	NA	NA	NA	A	A	A	G	A	G	G	G	G	G	G	G	G	R	G	G	G	G	G	G	G	G	R	G	G	G	G	G	G	G	G	G	G	G	G	G	G	R	G
AX-95808398	C/G	1	1085725	+	NA	NA	NA	NA	NA	NA	G	G	G	C	G	C	C	C	C	C	C	C	G	G	G	G	G	G	G	C	G	G	G	G	S	C	G	G	G	C	C	C	C	C	C	C	C	G	C
AX-95777736	C/T	1	1087893	+	NA	NA	NA	NA	NA	NA	T	T	T	C	T	C	C	C	C	C	C	C	C	N	C	C	N	Y	C	C	T	C	C	C	C	C	N	C	C	C	C	C	C	C	C	C	C	Y	C
AX-95788576	A/G	1	1088059	+	NA	NA	NA	NA	NA	NA	G	G	G	A	G	A	A	A	A	A	A	A	G	R	A	A	N	A	A	A	G	G	R	R	A	R	R	A	A	A	A	A	A	A	A	A	A	R	A
AX-95796669	C/T	1	1088098	+	NA	NA	NA	NA	NA	NA	T	T	T	C	T	C	C	C	C	C	C	C	T	C	C	C	C	C	C	C	T	T	C	C	C	C	C	Y	C	Y	C	C	C	C	C	C	C	C	C
AX-95788758	A/G	1	1088906	+	NA	NA	NA	NA	NA	NA	G	G	G	A	G	A	A	A	A	A	A	A	A	R	R	G	A	G	A	A	A	A	R	G	G	A	G	G	A	R	A	A	A	A	A	A	A	R	A
AX-95779907	G/A	1	1089998	+	NA	NA	NA	NA	NA	NA	A	A	A	G	A	G	G	G	G	G	G	G	G	G	G	G	G	G	G	G	A	A	G	G	G	G	A	G	G	G	G	G	G	G	G	G	G	G	G
AX-95798465	A/G	1	1091014	+	NA	NA	NA	NA	NA	NA	G	G	G	A	G	A	A	A	A	A	A	A	G	A	A	A	A	G	G	A	G	G	A	R	R	A	A	A	G	A	A	A	A	A	A	A	A	A	A
AX-95812466	G/A	1	1091246	+	NA	NA	NA	NA	NA	NA	A	A	A	G	A	G	G	G	G	G	G	G	A	G	N	G	G	G	A	G	A	A	G	R	R	G	G	G	A	G	G	G	G	G	G	G	G	G	G
AX-95772354	A/G	1	1091266	+	NA	NA	NA	NA	NA	NA	G	G	G	A	G	A	A	A	A	A	A	A	G	G	G	G	A	G	G	A	G	G	G	G	G	A	G	G	G	A	A	A	A	A	A	A	A	A	A
AX-95769232	C/A	1	1092516	+	NA	NA	NA	NA	NA	NA	A	A	A	C	A	C	C	C	C	C	C	C	C	C	C	C	C	C	A	C	A	A	C	C	C	C	C	M	A	C	C	C	C	C	C	C	C	C	C
AX-95806412	C/T	1	1095475	+	NA	NA	NA	NA	NA	NA	T	T	T	C	T	C	C	C	C	C	C	C	C	C	N	C	T	N	T	C	C	T	C	C	C	C	C	C	T	C	C	C	C	C	C	C	C	Y	C
AX-95801663	C/T	1	1095874	+	NA	NA	NA	NA	NA	NA	C	C	C	T	C	T	T	C	T	C	C	T	C	C	C	C	C	C	C	T	C	C	C	C	C	T	C	C	C	C	T	C	C	C	T	Y	C	C	T
AX-95786588	T/C	1	1100889	+	NA	NA	NA	NA	NA	NA	C	Y	C	T	C	T	T	T	T	T	T	T	Y	C	C	C	Y	C	T	T	Y	C	C	N	C	T	Y	C	T	T	T	T	T	T	T	T	T	Y	T
AX-95776250	G/A	1	1100952	+	NA	NA	NA	NA	NA	NA	A	A	A	G	A	G	G	G	G	G	G	G	A	A	R	A	A	A	G	G	A	A	A	R	R	G	A	A	G	G	G	G	G	N	G	G	G	A	G
AX-95808094	T/C	1	1101008	+	NA	NA	NA	NA	NA	NA	C	C	C	T	C	T	T	T	T	T	T	T	C	C	C	C	C	C	C	T	C	C	C	C	C	T	C	C	C	T	T	T	T	T	T	T	T	C	T
AX-95773780	G/A	1	1101114	+	NA	NA	NA	NA	NA	NA	A	A	A	G	A	G	G	G	G	G	G	G	A	G	G	G	A	N	G	G	A	G	G	G	G	G	G	G	G	G	G	G	G	G	G	G	G	A	G
AX-95782207	G/A	1	1102296	+	NA	NA	NA	NA	NA	NA	A	G	A	G	A	G	G	G	G	G	G	G	A	G	G	A	R	A	G	G	A	A	A	R	R	R	A	R	G	G	G	G	G	G	G	G	G	R	G
AX-95791669	T/C	1	1102353	+	NA	NA	NA	NA	NA	NA	C	C	C	T	C	T	T	T	T	T	T	T	C	C	C	C	C	C	C	T	Y	C	C	C	C	T	C	Y	N	T	T	T	T	T	T	T	T	C	T
AX-95808620	G/T	1	1103579	+	NA	NA	NA	NA	NA	NA	T	T	T	G	T	G	G	G	G	G	G	G	T	T	T	T	T	T	T	G	T	T	T	T	T	K	T	T	T	G	G	G	G	G	G	N	G	T	G
AX-95792915	C/T	1	1104979	+	NA	NA	NA	NA	NA	NA	T	T	T	C	T	C	C	C	C	C	C	C	T	Y	T	T	T	T	T	C	C	N	T	T	T	C	T	T	T	C	C	C	C	C	C	C	C	T	C
AX-95772220	T/C	1	1106420	+	NA	NA	NA	NA	NA	NA	C	C	C	T	C	T	T	T	T	T	T	T	T	Y	T	T	C	T	C	T	C	C	T	T	T	T	T	T	C	T	T	T	T	T	T	T	T	Y	T
AX-95776880	C/A	1	1106468	+	NA	NA	NA	NA	NA	NA	A	A	A	C	A	C	C	C	C	C	C	C	C	C	C	C	A	C	A	C	A	A	C	C	C	N	C	C	A	C	C	C	C	C	C	C	C	A	C
AX-95803214	C/A	1	1116355	+	NA	NA	NA	NA	NA	NA	A	A	A	C	A	C	C	C	C	C	C	C	A	C	M	C	A	C	C	C	A	A	A	M	M	M	A	A	C	C	C	C	C	C	C	C	C	A	C
AX-95803499	G/A	1	1116748	+	NA	NA	NA	NA	NA	NA	G	G	G	G	G	G	G	G	G	G	G	G	G	G	G	G	G	G	G	G	G	G	G	G	G	G	G	G	G	A	G	G	G	G	G	G	G	G	G
AX-95811692	G/A	1	1127741	+	NA	NA	NA	NA	NA	NA	R	G	R	G	R	G	G	G	G	G	G	G	N	G	R	A	R	R	A	G	N	A	A	R	A	G	A	R	N	G	G	G	G	G	G	G	G	R	G
AX-95817692	A/T	1	1139023	+	NA	NA	NA	NA	NA	NA	T	T	T	A	T	A	A	A	A	A	A	A	W	T	T	T	T	T	T	A	N	W	T	W	W	A	T	T	T	A	A	A	A	A	A	A	A	T	A
AX-95770510	T/C	1	1253219	+	NA	NA	NA	NA	NA	NA	T	T	T	T	T	C	C	C	T	T	T	C	T	T	T	Y	T	T	T	T	T	T	Y	T	T	Y	Y	T	T	T	T	T	T	T	T	C	T	T	T
AX-95799255	A/G	1	1253453	+	NA	NA	NA	NA	NA	NA	G	G	G	G	G	A	A	A	A	G	G	A	G	G	G	G	G	G	G	A	G	G	G	G	G	N	G	N	G	G	A	G	G	G	G	R	G	G	G
AX-95777996	G/A	1	1326099	+	NA	NA	NA	NA	NA	NA	G	G	G	G	G	G	G	G	G	G	G	G	G	G	R	R	G	R	G	G	G	G	R	G	R	G	R	G	G	N	G	A	G	A	G	G	G	G	G
AX-95792570	A/G	1	1328860	+	NA	NA	NA	NA	NA	NA	A	G	A	A	A	A	A	A	A	A	A	A	G	G	G	G	G	G	G	A	G	G	G	G	G	G	G	G	G	A	A	G	A	G	A	R	A	G	A
AX-95787626	T/C	1	1331359	+	NA	NA	NA	NA	NA	NA	T	C	T	T	T	T	T	T	T	T	T	T	C	Y	N	C	C	C	C	T	C	C	C	Y	Y	N	C	C	C	T	T	C	T	C	T	Y	T	C	T
AX-95776770	C/T	1	1334151	+	NA	NA	NA	NA	NA	NA	C	T	C	C	C	C	C	C	C	C	C	C	T	T	T	Y	T	Y	T	C	Y	T	Y	T	Y	Y	Y	Y	T	C	C	T	C	T	C	C	C	T	C
AX-95802900	C/T	1	1388014	+	NA	NA	NA	NA	NA	NA	C	T	T	C	C	C	C	C	N	C	C	T	Y	T	T	T	T	T	T	Y	Y	T	N	T	T	Y	Y	T	T	T	T	T	T	T	C	T	T	N	C
AX-95772933	A/G	1	1427370	+	NA	NA	NA	NA	NA	NA	G	A	A	G	G	G	G	G	A	G	G	A	A	A	A	A	A	N	A	A	A	A	A	A	A	A	A	A	A	A	A	A	A	A	G	A	A	A	G
AX-95783842	A/C	1	1465078	+	NA	NA	NA	NA	NA	NA	C	A	A	C	C	C	C	C	A	A	A	A	A	A	A	A	A	A	A	A	A	A	A	A	A	A	A	A	A	C	A	C	C	C	C	M	A	A	C
AX-95801030	A/G	1	1470863	+	NA	NA	NA	NA	NA	NA	G	A	A	G	G	G	G	G	A	A	A	A	A	A	R	A	A	R	A	A	A	A	A	A	A	A	A	A	A	A	A	A	A	A	G	A	A	A	G
AX-95816129	T/G	1	1589020	+	NA	NA	NA	NA	NA	NA	G	T	T	N	T	T	T	T	G	G	G	G	G	T	T	T	T	T	T	G	G	T	T	T	T	K	T	T	T	G	T	T	G	G	T	K	G	N	T
AX-95807904	T/C	1	1589739	+	NA	NA	NA	NA	NA	NA	C	T	T	T	T	T	T	T	C	C	C	C	C	N	T	T	T	T	T	C	C	T	T	T	T	Y	T	T	T	C	T	C	C	C	T	Y	C	Y	T
AX-95813063	T/C	1	1591391	+	NA	NA	NA	NA	NA	NA	C	C	C	T	T	T	T	T	C	C	C	C	C	C	C	C	T	C	C	C	C	C	C	C	C	N	C	C	C	N	T	N	C	T	T	Y	C	N	T
AX-95792987	C/T	1	1591608	+	NA	NA	NA	NA	NA	NA	T	T	T	C	C	C	C	C	T	T	T	T	T	T	T	T	C	T	Y	T	T	T	T	T	T	T	T	T	N	T	C	C	T	C	C	T	T	Y	C
AX-95772780	A/C	1	1591740	+	NA	NA	NA	NA	NA	NA	C	A	A	A	A	A	A	A	C	C	C	C	C	A	A	A	A	A	C	C	C	A	A	A	A	M	A	A	C	C	A	A	M	A	A	N	C	A	A
AX-95779797	T/A	1	1595012	+	NA	NA	NA	NA	NA	NA	A	T	T	T	T	T	T	T	A	A	A	A	T	N	T	T	T	T	T	A	T	T	W	W	N	T	T	W	T	A	T	T	A	T	T	A	A	T	T
AX-95784248	A/G	1	1627484	+	NA	NA	NA	NA	NA	NA	G	A	A	A	A	A	A	A	G	G	G	G	A	R	G	G	A	G	G	A	A	G	G	G	G	A	G	G	G	R	A	A	G	A	A	G	G	A	A
AX-95775431	C/T	1	1627605	+	NA	NA	NA	NA	NA	NA	T	C	C	C	C	C	C	C	T	T	T	T	C	T	T	T	C	T	T	C	C	C	T	T	T	C	T	T	T	T	C	C	T	C	C	Y	T	C	C
AX-95784626	G/T	1	1629253	+	NA	NA	NA	NA	NA	NA	T	N	N	G	G	G	G	G	T	T	T	T	T	K	T	K	T	G	T	G	T	T	T	T	T	T	T	K	T	T	G	G	T	G	G	T	T	T	G
AX-95805450	A/T	1	1811696	+	NA	NA	NA	NA	NA	NA	A	T	T	A	T	A	T	A	T	T	T	T	T	N	T	T	T	T	T	A	T	T	T	W	W	W	T	T	T	A	A	T	T	T	A	W	T	T	A
AX-95809873	C/T	1	1824720	+	NA	NA	NA	NA	NA	NA	C	C	C	C	T	C	C	C	C	C	C	C	C	Y	C	T	C	Y	C	C	C	C	Y	C	N	C	T	C	C	C	C	C	C	C	C	C	C	Y	C
AX-95805014	C/G	1	1834910	+	NA	NA	NA	NA	NA	NA	C	G	G	C	C	C	C	C	C	C	C	C	C	S	S	G	G	S	C	C	C	G	N	G	G	S	N	S	C	C	C	G	C	C	C	C	G	G	C
AX-95803038	C/T	1	1835577	+	NA	NA	NA	NA	NA	NA	C	C	C	C	C	C	C	C	C	C	C	C	C	C	C	C	C	C	C	C	C	C	C	C	C	C	C	C	C	C	C	T	C	C	C	C	T	C	C
AX-95796344	C/T	1	1836589	+	NA	NA	NA	NA	NA	NA	C	C	C	C	C	C	C	C	C	C	C	C	C	C	C	C	C	C	C	C	C	C	C	C	C	C	C	C	C	C	C	C	C	C	C	C	C	C	C
AX-95812774	G/C	1	1837858	+	NA	NA	NA	NA	NA	NA	G	C	N	G	G	G	G	G	N	G	G	G	C	C	C	C	C	C	C	G	N	C	C	C	C	S	C	C	C	G	G	C	G	G	G	G	C	S	G
AX-95776977	C/A	1	1838852	+	NA	NA	NA	NA	NA	NA	C	A	A	C	C	C	C	C	C	C	C	C	A	A	A	A	C	M	C	C	C	C	A	A	A	C	A	A	C	C	C	A	C	C	C	C	A	C	C
AX-95801886	C/T	1	1954177	+	NA	NA	NA	NA	NA	NA	C	C	C	C	C	C	C	C	C	C	C	C	C	Y	C	Y	C	C	C	C	C	C	N	C	C	C	C	Y	C	N	T	C	C	C	C	C	C	C	C
AX-95790020	C/T	1	1957122	+	NA	NA	NA	NA	NA	NA	T	T	T	C	T	C	C	C	C	C	C	C	T	Y	Y	Y	T	Y	T	C	T	C	Y	Y	Y	T	T	Y	T	C	C	C	C	T	C	C	C	T	C
AX-95816852	A/G	1	1960317	+	NA	NA	NA	NA	NA	NA	A	A	A	A	A	A	A	A	A	A	A	A	A	A	A	A	A	A	A	R	A	A	A	A	A	A	A	A	A	A	R	A	A	A	A	A	A	A	A
AX-95786689	A/G	1	1971431	+	NA	NA	NA	NA	NA	NA	A	A	A	A	A	A	A	A	A	A	A	A	A	A	A	A	A	A	A	A	A	A	A	A	A	A	N	A	A	A	A	A	A	A	A	A	A	A	A
AX-95770843	C/G	1	2016344	+	NA	NA	NA	NA	NA	NA	C	C	C	C	C	G	G	C	C	C	C	C	C	C	C	S	C	C	C	G	C	C	S	C	C	C	C	C	C	G	C	C	G	C	C	N	G	C	C
AX-95811441	G/A	1	2025665	+	NA	NA	NA	NA	NA	NA	G	G	G	A	G	G	G	A	G	G	G	G	R	R	R	G	G	G	G	G	G	G	G	G	G	R	G	G	G	G	G	G	G	G	G	G	G	G	G
AX-95794617	A/G	1	2032620	+	NA	NA	NA	NA	NA	NA	G	A	A	A	G	A	A	A	A	A	A	A	A	N	R	R	A	A	R	A	A	A	R	A	A	A	N	A	R	A	A	G	A	A	A	A	A	A	A
AX-95780167	A/G	1	2060935	+	NA	NA	NA	NA	NA	NA	A	G	G	A	A	A	G	A	G	G	G	G	G	R	R	R	G	G	G	G	G	G	R	G	R	G	R	G	G	G	A	A	G	G	A	A	G	G	A
AX-95772217	T/G	1	2080221	+	NA	NA	NA	NA	NA	NA	T	T	T	T	T	T	G	T	G	G	G	G	T	K	T	K	T	T	T	G	T	T	K	N	N	T	K	T	T	K	T	T	T	T	T	N	G	T	T
AX-95800431	G/A	1	2080433	+	NA	NA	NA	NA	NA	NA	G	G	G	G	G	G	A	G	A	A	A	A	G	A	G	G	G	N	G	A	G	G	G	G	R	G	G	G	G	N	G	G	G	G	G	R	A	G	G
AX-95792764	C/T	1	2085315	+	NA	NA	NA	NA	NA	NA	T	C	C	T	T	T	C	T	C	C	C	C	C	C	C	C	C	C	C	C	C	C	C	C	C	C	C	C	C	C	T	T	C	C	T	Y	C	C	T
AX-95774618	C/T	1	2086691	+	NA	NA	NA	NA	NA	NA	C	C	C	N	C	C	T	C	T	T	T	T	C	Y	C	C	C	Y	T	T	T	C	C	C	C	C	C	C	T	Y	C	C	C	T	C	N	C	C	C
AX-95785227	C/T	1	2088132	+	NA	NA	NA	NA	NA	NA	C	C	C	N	C	C	T	C	N	T	T	T	T	C	C	T	C	T	T	T	C	C	Y	Y	N	Y	N	Y	T	C	C	C	C	T	C	C	C	Y	C
AX-95805818	G/A	1	2092612	+	NA	NA	NA	NA	NA	NA	G	G	G	G	G	G	G	G	R	A	A	A	G	G	G	G	G	G	G	G	G	G	G	G	G	G	G	G	G	G	G	G	G	G	G	G	G	G	G
AX-95786613	C/T	1	2098990	+	NA	NA	NA	NA	NA	NA	T	C	C	T	T	T	C	T	C	C	C	C	C	Y	C	C	C	C	C	C	C	C	C	C	C	N	C	C	C	N	T	T	C	C	T	N	T	C	T
AX-95793589	A/G	1	2168905	+	NA	NA	NA	NA	NA	NA	A	A	A	A	A	A	G	A	A	A	A	A	A	A	R	A	A	R	A	G	A	A	A	A	A	A	A	A	A	A	A	A	A	A	A	A	A	A	A
AX-95779402	C/T	1	2201418	+	NA	NA	NA	NA	NA	NA	C	T	T	C	C	C	C	C	T	C	C	C	T	T	Y	T	T	T	C	C	N	C	T	Y	T	Y	T	C	C	C	C	C	C	C	C	C	C	T	C
AX-95767563	C/T	1	2219480	+	NA	NA	NA	NA	NA	NA	T	C	C	Y	T	C	C	C	Y	C	C	C	C	C	Y	T	C	C	C	N	C	C	C	Y	Y	C	C	C	C	Y	C	C	C	C	C	C	C	Y	C
AX-95804000	T/G	1	2225189	+	NA	NA	NA	NA	NA	NA	T	T	T	T	T	T	T	T	K	T	T	T	T	N	T	T	T	T	T	T	K	T	T	T	N	T	T	K	T	K	T	T	T	T	T	T	T	T	T
AX-95770610	G/A	1	2302060	+	NA	NA	NA	NA	NA	NA	G	G	G	G	G	G	A	G	G	G	G	G	G	G	G	G	G	R	G	A	G	G	N	G	N	G	G	N	G	G	G	G	G	G	G	G	G	R	G
AX-95797245	T/C	1	2343319	+	NA	NA	NA	NA	NA	NA	T	T	T	C	T	C	C	C	T	C	C	C	C	T	T	T	T	T	T	C	T	T	T	T	T	C	T	T	T	C	C	T	C	C	C	Y	C	T	C
AX-95782987	G/C	1	2344597	+	NA	NA	NA	NA	NA	NA	C	C	C	G	C	G	G	G	C	G	G	G	G	C	S	S	C	C	C	G	C	C	C	C	C	S	C	C	C	G	G	C	G	G	G	S	G	C	G
AX-95800092	G/A	1	2344811	+	NA	NA	NA	NA	NA	NA	G	G	G	N	G	A	A	A	G	A	A	A	A	G	G	G	G	G	G	A	G	G	G	G	G	A	G	G	G	A	A	G	A	A	A	G	A	G	N
AX-95772299	C/T	1	2344952	+	NA	NA	NA	NA	NA	NA	T	C	C	C	T	C	C	C	C	C	C	C	C	C	C	C	C	C	C	C	C	T	C	C	C	C	C	C	C	C	C	T	C	C	C	Y	C	C	C
AX-95782347	T/A	1	2345312	+	NA	NA	NA	NA	NA	NA	A	T	T	T	A	T	T	T	T	T	T	T	T	T	T	T	T	T	T	T	T	A	T	T	T	T	T	T	T	T	T	A	T	T	T	W	T	T	T
AX-95782620	T/C	1	2346252	+	NA	NA	NA	NA	NA	NA	C	C	C	T	C	T	T	T	C	T	T	T	T	C	C	C	C	C	C	T	C	C	C	C	C	Y	C	C	C	T	T	C	T	T	T	N	T	C	T
AX-95792604	C/G	1	2346567	+	NA	NA	NA	NA	NA	NA	G	G	G	C	G	C	C	C	G	C	C	C	C	C	C	C	G	N	G	C	G	G	C	C	C	C	C	C	G	C	C	G	C	C	C	S	C	G	C
AX-95777046	G/A	1	2346813	+	NA	NA	NA	NA	NA	NA	A	G	G	G	A	G	G	G	G	G	G	G	G	G	N	R	G	G	G	G	G	G	G	G	G	G	G	G	G	G	G	A	G	G	G	N	G	G	G
AX-95806249	T/A	1	2347315	+	NA	NA	NA	NA	NA	NA	A	A	A	T	A	T	T	T	A	T	T	T	T	A	A	T	A	A	A	T	A	A	A	T	T	T	W	T	A	T	T	A	T	T	T	W	T	A	T
AX-95797433	C/T	1	2347399	+	NA	NA	NA	NA	NA	NA	T	T	T	C	T	C	C	C	T	C	C	C	C	T	Y	Y	T	T	T	C	T	T	T	C	C	Y	Y	C	T	C	C	T	C	C	C	T	C	T	C
AX-95805715	T/C	1	2347440	+	NA	NA	NA	NA	NA	NA	C	C	C	T	C	T	T	T	C	T	T	T	T	C	C	C	C	C	C	T	C	C	C	C	C	T	C	T	C	T	T	C	T	T	T	Y	T	C	T
AX-95800324	T/C	1	2347487	+	NA	NA	NA	NA	NA	NA	C	C	C	Y	C	T	T	T	C	T	T	T	T	C	C	C	C	C	C	T	C	C	C	C	C	T	C	T	C	N	T	C	T	T	T	Y	T	C	T
AX-95784782	A/C	1	2347504	+	NA	NA	NA	NA	NA	NA	C	C	C	A	C	A	A	A	C	A	A	A	A	C	C	C	C	C	C	A	C	C	C	C	C	A	C	A	C	A	A	C	A	A	A	M	A	C	A
AX-95796876	A/G	1	2347578	+	NA	NA	NA	NA	NA	NA	G	G	G	A	G	A	A	A	G	A	A	A	A	G	G	G	G	G	G	A	G	G	G	G	G	A	G	G	G	A	A	G	A	A	A	A	A	R	A
AX-95767585	C/G	1	2347598	+	NA	NA	NA	NA	NA	NA	G	G	G	C	G	C	C	C	G	C	C	C	C	G	G	G	G	G	G	C	G	G	G	G	G	S	G	C	G	C	C	G	C	C	C	S	C	G	C
AX-95799734	A/T	1	2347657	+	NA	NA	NA	NA	NA	NA	T	T	T	A	N	A	A	A	T	A	A	A	A	T	T	T	T	T	T	A	T	T	T	T	T	W	T	A	T	A	A	T	A	A	A	N	A	T	A
AX-95786402	T/G	1	2347662	+	NA	NA	NA	NA	NA	NA	G	G	G	T	G	T	T	T	G	T	T	T	T	G	G	G	G	G	G	T	G	G	G	G	G	K	G	T	G	T	T	G	T	T	T	K	T	G	T
AX-95812967	A/G	1	2347849	+	NA	NA	NA	NA	NA	NA	G	G	G	A	G	A	A	A	G	A	A	A	A	G	G	R	G	G	G	A	G	G	G	G	R	N	G	A	G	A	A	G	A	A	A	N	A	G	A
AX-95773000	G/A	1	2348018	+	NA	NA	NA	NA	NA	NA	A	A	A	G	A	G	G	G	A	G	G	G	G	A	R	A	A	A	A	G	A	A	A	R	R	N	A	R	A	G	G	A	G	G	G	N	G	A	G
AX-95812298	C/G	1	2348076	+	NA	NA	NA	NA	NA	NA	G	G	G	C	G	C	C	C	G	C	C	C	C	S	C	N	G	G	G	C	G	G	G	C	N	S	S	C	G	C	C	G	C	C	C	S	C	G	C
AX-95812812	A/G	1	2348195	+	NA	NA	NA	NA	NA	NA	G	G	G	A	G	A	A	A	G	A	A	A	A	G	G	G	G	G	G	A	G	G	G	G	G	A	G	R	G	A	A	G	A	A	A	R	A	G	A
AX-95767667	T/C	1	2348727	+	NA	NA	NA	NA	NA	NA	C	C	C	T	C	T	T	T	C	T	T	T	T	Y	Y	C	C	C	C	T	C	C	Y	C	C	T	Y	C	C	T	T	C	T	T	T	N	T	C	T
AX-95775297	A/G	1	2348811	+	NA	NA	NA	NA	NA	NA	A	A	A	G	A	G	G	G	A	G	G	G	G	A	A	A	A	A	A	G	A	A	A	A	A	R	A	A	A	G	G	A	G	G	G	R	G	A	G
AX-95800156	C/T	1	2349120	+	NA	NA	NA	NA	NA	NA	T	T	T	C	T	C	C	C	T	C	C	C	C	C	C	C	T	C	C	C	C	T	C	C	C	Y	C	C	C	C	C	T	C	C	C	N	C	T	C
AX-95792596	A/G	1	2364694	+	NA	NA	NA	NA	NA	NA	A	A	A	N	A	A	G	A	R	G	G	G	A	R	R	A	A	A	A	N	A	A	A	A	A	A	A	A	A	A	A	A	G	A	A	A	A	A	A
AX-95778955	C/T	1	2379604	+	NA	NA	NA	NA	NA	NA	C	Y	Y	C	C	C	C	C	N	C	C	C	C	C	Y	C	Y	C	C	C	C	C	C	Y	Y	C	C	C	C	C	C	C	C	C	C	C	C	Y	C
AX-95777769	A/T	1	2412532	+	NA	NA	NA	NA	NA	NA	T	A	A	T	T	T	A	T	A	A	A	A	A	W	N	A	A	A	A	A	A	A	A	A	A	W	W	A	A	W	T	T	A	A	T	T	T	A	T
AX-95796339	T/A	1	2425275	+	NA	NA	NA	NA	NA	NA	T	T	T	T	T	T	A	T	T	A	A	A	T	W	T	W	T	W	T	A	T	T	W	T	T	T	N	T	T	W	T	T	A	T	T	W	T	T	T
AX-95780136	G/A	1	2428543	+	NA	NA	NA	NA	NA	NA	A	G	G	A	A	A	G	A	G	G	G	G	A	G	G	G	R	R	G	G	G	G	G	G	G	R	G	G	G	A	A	A	A	A	A	R	A	G	A
AX-95809757	A/T	1	2428649	+	NA	NA	NA	NA	NA	NA	T	A	A	T	T	T	A	T	A	A	A	A	T	A	A	A	N	A	A	A	A	A	A	A	A	W	A	A	A	T	T	T	T	T	T	N	T	A	T
AX-95805202	G/T	1	2429768	+	NA	NA	NA	NA	NA	NA	G	T	T	G	G	G	T	G	T	T	T	T	G	G	G	G	G	N	G	T	T	T	G	G	G	G	G	K	G	G	G	G	G	G	G	G	G	G	G
AX-95773936	T/C	1	2430672	+	NA	NA	NA	NA	NA	NA	C	T	T	C	C	C	T	C	T	T	T	T	T	Y	T	Y	T	T	T	T	T	T	Y	T	Y	N	Y	N	T	C	C	C	C	T	C	N	C	T	C
AX-95775560	T/G	1	2430937	+	NA	NA	NA	NA	NA	NA	G	T	T	G	G	G	T	G	T	T	T	T	T	T	T	T	G	T	T	T	T	T	T	T	T	K	T	T	T	G	G	G	G	G	G	K	G	T	G
AX-95807382	C/T	1	2431070	+	NA	NA	NA	NA	NA	NA	C	T	T	C	C	C	T	C	T	T	T	T	C	C	C	C	C	C	C	T	T	T	C	C	C	C	C	C	C	C	C	C	C	C	C	C	C	C	C
AX-95797796	T/C	1	2431213	+	NA	NA	NA	NA	NA	NA	T	C	C	T	T	T	C	T	C	C	C	C	T	T	T	T	T	T	T	C	C	C	N	T	T	T	T	T	T	T	T	T	T	T	T	Y	T	T	T
AX-95808596	T/C	1	2431475	+	NA	NA	NA	NA	NA	NA	C	T	T	C	C	C	T	C	T	T	T	T	T	T	T	Y	C	T	T	T	T	T	T	T	Y	Y	T	N	T	C	C	C	C	C	C	C	C	T	C
AX-95788986	A/T	1	2431661	+	NA	NA	NA	NA	NA	NA	T	A	A	T	T	T	A	T	A	A	A	A	A	A	A	A	N	A	A	A	A	A	A	A	A	W	A	A	A	T	T	T	T	T	T	W	T	A	T
AX-95767837	G/T	1	2433808	+	NA	NA	NA	NA	NA	NA	T	G	G	T	T	T	G	T	G	G	G	G	G	G	G	G	K	G	G	G	G	G	G	G	G	K	G	G	G	T	T	T	T	T	T	K	T	G	T
AX-95772119	A/G	1	2434215	+	NA	NA	NA	NA	NA	NA	G	A	A	G	G	G	A	G	A	A	A	A	A	A	A	A	G	A	A	A	A	A	A	A	N	N	A	A	A	G	G	G	G	G	G	R	G	A	G
AX-95802688	G/A	1	2435518	+	NA	NA	NA	NA	NA	NA	G	A	A	G	G	G	A	G	A	A	A	A	G	G	G	G	G	G	G	A	A	A	G	G	G	G	G	G	G	G	G	G	G	G	G	R	G	G	G
AX-95778121	G/C	1	2436752	+	NA	NA	NA	NA	NA	NA	C	G	G	C	C	C	G	C	G	G	G	G	G	G	G	G	S	G	G	G	G	G	G	G	G	S	G	G	G	C	C	C	C	C	C	S	C	G	C
AX-95780538	T/C	1	2436811	+	NA	NA	NA	NA	NA	NA	T	C	C	T	T	T	C	T	C	C	C	C	T	T	T	T	T	T	T	C	C	C	T	T	T	T	T	T	T	T	T	T	T	T	T	T	T	T	T
AX-95791174	T/G	1	2438221	+	NA	NA	NA	NA	NA	NA	G	T	T	G	G	G	T	G	T	T	T	T	T	T	K	T	K	T	T	T	T	T	T	T	K	K	T	T	T	G	G	G	G	G	G	K	G	T	G
AX-95772618	A/C	1	2438282	+	NA	NA	NA	NA	NA	NA	A	C	C	A	A	A	C	A	C	C	C	C	A	A	A	A	A	A	A	C	C	C	A	A	A	A	A	A	A	A	A	A	A	A	A	M	A	A	A
AX-95783441	G/A	1	2439350	+	NA	NA	NA	NA	NA	NA	G	G	G	G	G	G	A	G	G	G	G	G	G	G	G	G	G	G	G	A	G	G	G	G	G	G	G	G	G	G	G	G	G	G	G	G	G	G	G
AX-95810214	C/T	1	2439643	+	NA	NA	NA	NA	NA	NA	T	C	C	T	T	T	C	T	C	C	C	C	C	C	C	C	N	T	C	C	C	C	C	Y	Y	Y	C	C	C	T	T	T	T	T	T	Y	T	C	T
AX-95771309	C/A	1	2440100	+	NA	NA	NA	NA	NA	NA	A	C	C	A	A	A	C	A	C	C	C	C	C	C	C	C	A	C	C	C	M	C	C	C	C	M	C	C	C	A	A	A	A	A	A	A	A	C	A
AX-95778191	C/T	1	2441831	+	NA	NA	NA	NA	NA	NA	C	C	C	C	C	C	T	C	C	T	T	T	C	C	Y	C	C	N	C	T	C	T	N	C	N	C	C	Y	C	C	C	C	C	C	C	Y	C	C	C
AX-95795729	T/A	1	2442427	+	NA	NA	NA	NA	NA	NA	T	A	A	T	T	T	A	T	A	A	A	A	T	W	W	W	T	T	T	A	A	A	T	T	T	T	N	T	T	T	T	T	T	T	T	W	T	T	T
AX-95796627	C/T	1	2442798	+	NA	NA	NA	NA	NA	NA	T	C	C	T	T	T	C	T	C	C	C	C	C	C	C	C	N	C	C	C	C	C	C	C	C	Y	C	C	C	T	T	T	T	T	T	N	T	C	T
AX-95809096	C/T	1	2442945	+	NA	NA	NA	NA	NA	NA	T	C	C	T	T	T	C	T	C	C	C	C	C	C	C	C	Y	C	C	C	C	C	C	C	C	C	C	C	C	T	T	T	T	T	T	N	T	C	T
AX-95815569	T/A	1	2445190	+	NA	NA	NA	NA	NA	NA	A	T	T	A	A	A	T	A	T	T	T	T	T	T	T	T	T	T	T	T	T	T	T	T	T	W	T	T	T	W	A	A	A	A	A	W	A	T	A
AX-95785904	A/T	1	2445436	+	NA	NA	NA	NA	NA	NA	T	A	A	T	T	T	A	T	A	A	A	A	A	A	A	A	N	A	A	A	A	A	A	A	A	N	A	A	A	T	T	T	T	T	T	W	T	A	T
AX-95782710	C/G	1	2445620	+	NA	NA	NA	NA	NA	NA	C	G	G	C	C	C	G	C	G	G	G	G	C	C	C	C	C	C	C	G	G	G	C	C	C	C	C	C	C	C	C	C	C	C	C	S	C	C	C
AX-95770840	T/C	1	2446381	+	NA	NA	NA	NA	NA	NA	T	C	C	T	T	T	C	T	C	C	C	C	T	T	T	T	T	C	T	C	C	C	T	Y	Y	T	T	Y	T	T	T	T	T	T	T	Y	T	Y	T
AX-95777519	A/G	1	2446525	+	NA	NA	NA	NA	NA	NA	G	A	A	G	G	G	A	G	A	A	A	A	A	A	A	A	A	A	A	A	A	A	A	A	A	R	A	A	A	G	G	G	G	G	G	N	G	A	G
AX-95789535	T/A	1	2451663	+	NA	NA	NA	NA	NA	NA	T	A	A	T	T	T	A	T	A	A	A	A	T	T	T	W	W	W	A	A	A	A	T	T	W	A	T	T	A	T	T	T	T	T	T	W	T	A	T
AX-95787788	A/T	1	2454343	+	NA	NA	NA	NA	NA	NA	T	A	N	T	T	T	A	T	A	A	A	A	T	A	A	W	T	W	A	A	A	A	A	A	A	W	A	A	A	T	T	T	A	T	T	T	A	A	T
AX-95786289	C/G	1	2454849	+	NA	NA	NA	NA	NA	NA	C	C	C	C	C	C	G	C	C	G	G	G	C	C	C	C	C	C	C	G	C	C	C	C	C	C	C	C	C	S	C	C	G	C	C	S	G	C	C
AX-95784797	A/G	1	2457254	+	NA	NA	NA	NA	NA	NA	G	A	A	G	G	G	A	G	A	A	A	A	A	A	A	A	A	A	A	A	A	A	R	A	N	A	R	A	A	R	G	G	A	G	G	R	A	A	G
AX-95774218	A/C	1	2458075	+	NA	NA	NA	NA	NA	NA	A	A	A	A	A	A	C	A	A	C	C	C	A	A	A	A	A	A	A	C	A	C	A	A	A	A	A	A	A	M	A	A	C	A	A	M	C	A	A
AX-95790952	C/T	1	2459063	+	NA	NA	NA	NA	NA	NA	T	T	T	T	T	T	C	T	C	C	C	C	T	C	C	C	N	C	C	C	C	C	C	C	C	Y	C	C	C	Y	T	T	C	T	T	Y	C	Y	T
AX-95803971	G/T	1	2459178	+	NA	NA	NA	NA	NA	NA	T	T	T	T	T	T	G	T	G	G	G	G	T	G	G	G	N	G	G	G	G	G	G	G	G	K	G	G	G	K	T	T	G	T	T	K	G	K	T
AX-95797574	T/A	1	2459514	+	NA	NA	NA	NA	NA	NA	T	T	T	T	T	T	A	T	T	A	A	A	T	T	T	T	T	T	T	A	T	A	T	T	N	T	T	T	T	W	T	T	A	T	T	W	A	T	T
AX-95793752	T/C	1	2459703	+	NA	NA	NA	NA	NA	NA	T	T	T	T	T	T	C	T	C	C	C	C	T	T	T	T	T	N	C	C	C	C	T	T	T	Y	T	T	C	Y	T	T	C	T	T	N	C	Y	T
AX-95789336	G/A	1	2460530	+	NA	NA	NA	NA	NA	NA	A	G	G	A	A	A	G	A	G	G	G	G	A	G	G	G	G	G	G	G	G	G	G	G	G	G	G	G	G	R	A	A	G	A	A	R	G	G	A
AX-95797605	A/T	1	2461600	+	NA	NA	NA	NA	NA	NA	A	T	T	A	A	A	T	A	A	T	T	T	A	A	A	A	T	A	T	T	A	A	A	A	A	A	A	A	T	W	A	A	T	A	A	A	T	T	A
AX-95811355	A/G	1	2462241	+	NA	NA	NA	NA	NA	NA	A	A	A	A	A	A	G	A	A	G	G	G	A	G	N	G	A	G	A	G	A	A	N	G	G	A	N	N	A	R	A	A	G	A	A	A	G	A	A
AX-95772179	C/T	1	2463253	+	NA	NA	NA	NA	NA	NA	T	N	T	T	T	T	C	T	Y	C	C	C	C	C	C	C	C	C	N	C	Y	C	C	C	C	Y	C	C	N	Y	T	T	C	C	T	Y	C	C	T
AX-95803412	G/A	1	2463580	+	NA	NA	NA	NA	NA	NA	G	A	A	G	G	G	A	G	G	A	A	A	A	G	G	A	A	G	G	A	G	A	G	R	R	G	G	G	G	R	G	G	A	N	G	R	A	A	G
AX-95798420	A/T	1	2463641	+	NA	NA	NA	NA	NA	NA	T	A	A	T	T	T	A	T	T	A	A	A	A	A	W	A	A	W	T	A	T	A	A	A	A	T	A	T	T	W	T	T	A	A	T	T	A	A	T
AX-95810211	T/A	1	2463664	+	NA	NA	NA	NA	NA	NA	A	T	T	A	A	A	T	A	A	T	T	T	T	T	T	T	T	N	A	T	A	T	T	T	T	N	T	T	A	W	A	A	T	T	A	N	T	T	A
AX-95786271	T/G	1	2465156	+	NA	NA	NA	NA	NA	NA	G	T	T	G	G	G	T	G	G	T	T	T	T	T	T	T	T	T	G	T	G	T	T	T	T	G	T	T	G	K	G	G	T	G	G	G	T	T	G
AX-95800950	G/A	1	2465219	+	NA	NA	NA	NA	NA	NA	G	A	A	G	G	G	A	G	G	A	A	A	A	G	G	G	A	G	G	A	G	A	G	G	G	G	G	G	G	R	G	G	A	G	G	G	A	A	G
AX-95815557	G/T	1	2465245	+	NA	NA	NA	NA	NA	NA	T	G	G	T	T	T	G	T	T	G	G	G	G	G	K	G	G	T	T	G	T	G	G	N	G	T	G	K	T	K	T	T	G	T	T	K	G	G	T
AX-95815115	C/T	1	2465331	+	NA	NA	NA	NA	NA	NA	C	T	T	C	C	C	T	C	C	T	T	T	T	C	C	C	T	C	C	T	C	T	C	C	C	C	C	C	C	Y	C	C	T	C	C	C	T	T	C
AX-95802653	T/C	1	2465497	+	NA	NA	NA	NA	NA	NA	T	C	C	T	T	T	C	T	T	C	C	C	C	T	Y	T	C	T	T	C	T	C	T	T	T	N	T	T	T	Y	T	T	C	T	T	Y	C	C	T
AX-95812086	T/A	1	2465565	+	NA	NA	NA	NA	NA	NA	T	A	A	T	T	T	A	T	T	A	A	A	A	T	T	N	A	T	T	A	T	A	N	T	T	T	W	T	T	A	T	T	A	T	T	T	A	A	T
AX-95804842	T/A	1	2465598	+	NA	NA	NA	NA	NA	NA	T	A	A	T	T	T	A	T	T	A	A	A	A	T	T	T	A	T	T	A	T	A	T	T	T	T	T	T	T	W	T	T	A	T	T	N	A	A	T
AX-95798235	C/A	1	2465775	+	NA	NA	NA	NA	NA	NA	C	C	C	C	C	C	A	C	C	A	A	A	A	N	C	C	C	A	C	A	C	A	C	C	C	M	C	C	C	M	C	C	A	C	C	M	A	C	C
AX-95806093	T/A	1	2465785	+	NA	NA	NA	NA	NA	NA	A	T	T	A	A	A	T	A	A	T	T	T	T	T	T	T	T	T	A	T	A	T	T	T	T	A	T	T	A	W	A	A	T	A	A	W	T	T	A
AX-95776341	G/A	1	2465890	+	NA	NA	NA	NA	NA	NA	A	G	G	A	A	A	G	A	A	G	G	G	G	G	R	G	G	A	A	G	A	G	G	G	G	A	G	R	A	R	A	A	G	A	A	R	G	G	A
AX-95794992	C/T	1	2466013	+	NA	NA	NA	NA	NA	NA	C	C	C	C	C	C	T	C	C	T	T	T	T	C	C	C	C	C	C	T	C	T	C	C	C	C	C	C	C	Y	C	C	T	C	C	N	T	C	C
AX-95772955	C/A	1	2466026	+	NA	NA	NA	NA	NA	NA	C	A	A	C	C	C	A	C	C	A	A	A	A	C	C	C	A	C	C	A	C	A	C	N	A	M	C	C	C	M	C	C	A	C	C	M	A	A	C
AX-95768339	A/G	1	2466073	+	NA	NA	NA	NA	NA	NA	A	G	G	A	A	A	G	A	A	G	G	G	G	A	A	A	G	A	A	G	A	G	A	A	A	R	A	A	A	R	A	A	G	A	A	R	G	G	A
AX-95792837	G/A	1	2466094	+	NA	NA	NA	NA	NA	NA	A	G	G	A	A	A	G	A	A	G	G	G	G	G	G	G	G	A	A	G	N	G	G	G	G	A	G	N	A	G	A	A	G	A	A	R	G	G	A
AX-95802027	T/C	1	2466208	+	NA	NA	NA	NA	NA	NA	C	T	T	C	C	C	T	C	C	T	T	T	T	T	Y	T	T	C	C	T	C	T	T	T	T	C	T	Y	C	Y	C	C	T	C	C	C	T	T	C
AX-95815787	C/T	1	2470266	+	NA	NA	NA	NA	NA	NA	T	C	C	T	T	T	C	T	T	C	C	C	C	C	T	C	C	T	T	C	T	C	C	Y	T	N	C	T	T	Y	T	T	C	T	T	T	C	C	T
AX-95818668	T/G	1	2470458	+	NA	NA	NA	NA	NA	NA	G	T	T	G	G	G	T	G	G	T	T	T	T	T	T	T	T	G	G	T	G	T	T	T	N	G	T	N	G	G	G	G	T	G	G	G	T	N	G
AX-95813585	C/T	1	2470469	+	NA	NA	NA	NA	NA	NA	T	C	C	T	T	T	C	T	T	C	C	C	C	C	C	C	C	T	T	C	T	C	C	C	C	T	C	Y	T	Y	T	T	C	T	T	Y	C	C	T
AX-95776169	A/T	1	2470636	+	NA	NA	NA	NA	NA	NA	A	T	T	A	A	A	T	A	A	T	T	T	T	A	A	A	T	W	A	T	A	T	A	A	A	A	A	A	A	W	A	A	T	A	A	N	T	T	A
AX-95800047	G/A	1	2470732	+	NA	NA	NA	NA	NA	NA	A	G	G	A	A	A	G	A	A	G	G	G	G	G	G	G	G	G	A	G	A	G	G	G	G	A	G	G	A	R	A	A	G	A	A	A	G	G	A
AX-95788520	T/G	1	2477609	+	NA	NA	NA	NA	NA	NA	T	K	N	T	T	T	T	T	T	G	G	G	T	K	T	T	T	T	T	T	T	T	T	T	T	T	T	T	T	T	T	T	T	T	T	N	T	T	T
AX-95793577	C/T	1	2533027	+	NA	NA	NA	NA	NA	NA	T	C	C	C	C	C	C	C	C	C	C	C	C	C	C	C	C	C	C	C	C	T	C	C	C	C	C	C	C	C	C	C	C	C	C	C	C	Y	C
AX-95810336	T/C	1	2541097	+	NA	NA	NA	NA	NA	NA	C	C	C	T	T	T	T	T	C	T	T	T	Y	C	Y	C	C	Y	Y	T	C	C	C	C	Y	T	C	Y	Y	T	T	T	T	Y	T	T	T	C	T
AX-95795136	T/G	1	2544109	+	NA	NA	NA	NA	NA	NA	G	G	G	T	T	T	T	T	G	T	T	T	G	G	G	K	G	G	G	T	G	T	K	G	G	T	G	G	G	T	T	T	T	G	T	T	T	G	T
AX-95775379	G/T	1	2544333	+	NA	NA	NA	NA	NA	NA	G	G	G	G	G	G	T	G	G	G	G	G	G	G	K	G	G	G	G	G	G	G	G	G	G	G	G	K	G	G	G	G	G	G	G	G	G	G	G
AX-95781721	T/C	1	2544453	+	NA	NA	NA	NA	NA	NA	C	C	C	T	T	T	T	T	C	T	T	T	C	C	C	C	C	C	C	T	C	T	C	C	C	T	C	C	C	T	T	T	T	C	T	T	T	C	T
AX-95804742	G/C	1	2547969	+	NA	NA	NA	NA	NA	NA	C	C	C	G	G	G	G	G	G	G	G	G	G	S	S	S	C	C	G	G	G	G	C	S	S	G	C	C	G	G	G	G	G	G	G	G	G	C	G
AX-95770583	T/G	1	2548528	+	NA	NA	NA	NA	NA	NA	G	G	G	T	T	T	T	T	G	T	T	T	T	K	G	G	N	G	G	T	G	G	N	G	G	T	G	K	G	T	T	T	T	T	T	T	T	N	T
AX-95812216	A/G	1	2548556	+	NA	NA	NA	NA	NA	NA	G	G	G	A	A	A	A	A	G	A	A	A	A	G	G	G	G	G	G	A	G	G	G	G	G	A	G	G	G	A	A	A	A	A	A	A	A	G	A
AX-95807882	G/A	1	2548883	+	NA	NA	NA	NA	NA	NA	G	G	G	G	A	A	A	G	G	G	G	G	G	G	A	G	G	G	G	A	G	G	R	G	G	R	G	G	G	G	G	G	G	G	G	G	G	G	G
AX-95783680	G/A	1	2548970	+	NA	NA	NA	NA	NA	NA	A	A	A	G	G	G	G	G	A	G	G	G	G	G	G	G	A	G	G	G	A	G	G	G	G	G	G	G	G	G	G	G	G	G	G	G	G	A	G
AX-95772962	A/G	1	2549316	+	NA	NA	NA	NA	NA	NA	G	G	G	G	A	A	A	G	G	A	A	A	G	G	G	G	G	G	G	A	G	G	G	G	G	R	G	G	G	A	G	G	A	A	G	A	A	G	G
AX-95791711	G/A	1	2550488	+	NA	NA	NA	NA	NA	NA	A	G	G	G	G	G	G	G	A	G	G	G	G	R	N	A	A	R	G	G	A	G	A	G	G	G	A	R	G	N	G	G	G	G	G	G	G	R	G
AX-95804946	T/C	1	2551107	+	NA	NA	NA	NA	NA	NA	C	C	C	C	T	T	T	C	C	T	T	T	C	Y	C	C	C	C	T	T	C	C	C	C	C	Y	C	C	T	T	C	C	T	T	C	T	T	C	C
AX-95769296	C/T	1	2551368	+	NA	NA	NA	NA	NA	NA	T	T	T	C	C	C	C	C	T	C	C	C	C	T	T	T	T	T	C	C	T	T	T	T	T	N	T	T	C	C	C	C	C	C	C	C	C	T	C
AX-95814075	A/C	1	2552102	+	NA	NA	NA	NA	NA	NA	C	C	C	A	A	A	A	A	C	A	A	A	A	C	C	N	C	C	A	A	C	C	C	C	C	A	C	C	A	A	A	A	A	A	A	A	A	C	A
AX-95807971	A/C	1	2552978	+	NA	NA	NA	NA	NA	NA	C	C	C	C	A	A	A	C	C	A	A	A	C	C	C	C	C	C	C	A	N	C	C	C	C	M	C	C	C	A	C	C	A	A	C	A	A	C	C
AX-95773193	T/A	1	2553001	+	NA	NA	NA	NA	NA	NA	A	A	A	T	T	T	T	T	A	T	T	T	T	T	W	T	A	T	T	T	A	T	T	T	T	T	T	T	T	T	T	T	T	T	T	T	T	A	T
AX-95811090	T/C	1	2569887	+	NA	NA	NA	NA	NA	NA	C	C	C	T	T	T	T	T	T	T	T	T	T	C	C	C	C	C	T	T	T	C	C	C	C	T	Y	C	T	T	T	T	T	T	T	T	T	C	T
AX-95792383	A/G	1	2570531	+	NA	NA	NA	NA	NA	NA	G	G	G	A	A	A	A	A	A	A	A	A	A	G	G	G	G	G	A	A	A	G	G	G	G	A	G	G	A	A	A	A	A	A	A	A	A	G	A
AX-95801813	T/C	1	2571041	+	NA	NA	NA	NA	NA	NA	C	Y	C	C	T	T	T	C	C	T	T	T	C	C	C	C	C	C	C	T	C	C	C	C	C	Y	C	C	C	Y	C	C	T	T	C	T	T	C	C
AX-95769135	T/C	1	2571144	+	NA	NA	NA	NA	NA	NA	C	C	C	C	T	T	T	C	T	T	T	T	T	C	C	C	C	C	T	T	T	C	C	C	C	Y	C	C	T	Y	C	C	T	T	C	T	T	C	C
AX-95768608	T/G	1	2571553	+	NA	NA	NA	NA	NA	NA	G	G	G	T	T	T	T	T	N	T	T	T	T	G	G	G	G	G	T	T	N	G	G	G	G	N	G	G	T	T	T	T	T	T	T	T	T	G	T
AX-95771633	G/A	1	2572909	+	NA	NA	NA	NA	NA	NA	A	A	A	G	G	G	G	G	G	G	G	G	G	G	G	G	A	G	G	G	G	A	G	G	G	R	R	G	G	G	G	G	G	G	G	G	G	A	G
AX-95809645	C/A	1	2572916	+	NA	NA	NA	NA	NA	NA	A	A	A	C	C	C	C	C	C	C	C	C	C	A	A	A	A	A	C	C	C	A	A	A	A	M	A	A	C	C	C	C	C	C	C	C	C	A	C
AX-95800462	T/C	1	2574468	+	NA	NA	NA	NA	NA	NA	C	C	C	C	T	T	T	C	C	T	T	T	T	C	C	Y	C	T	C	T	C	Y	Y	C	C	Y	Y	Y	C	Y	C	C	T	T	C	T	T	C	C
AX-95806043	A/G	1	2578244	+	NA	NA	NA	NA	NA	NA	G	G	G	A	A	A	A	A	R	A	A	A	G	G	G	G	G	G	A	A	A	A	G	G	G	N	G	G	A	R	A	A	A	A	A	A	A	N	A
AX-95806530	T/A	1	2579279	+	NA	NA	NA	NA	NA	NA	A	A	A	A	T	T	T	A	A	T	T	T	A	A	A	A	A	A	A	T	T	A	A	A	A	W	A	A	A	W	A	A	T	A	A	T	T	A	A
AX-95790851	G/A	1	2579748	+	NA	NA	NA	NA	NA	NA	G	G	G	G	A	A	A	G	G	G	G	G	G	G	G	G	G	G	G	A	G	G	G	G	G	R	G	G	G	G	G	G	G	G	G	G	G	G	G
AX-95783683	T/C	1	2580362	+	NA	NA	NA	NA	NA	NA	C	C	C	C	T	T	T	C	C	T	T	T	C	C	C	C	C	C	C	T	T	C	C	C	C	Y	C	C	C	Y	C	C	T	C	C	T	T	C	C
AX-95788067	T/A	1	2581190	+	NA	NA	NA	NA	NA	NA	A	A	A	T	T	T	T	T	T	T	T	T	A	A	A	A	A	A	A	T	T	T	A	A	A	N	A	A	A	T	T	T	T	T	T	T	T	A	T
AX-95806155	T/A	1	2581225	+	NA	NA	NA	NA	NA	NA	A	A	A	A	T	T	T	A	A	T	T	T	A	A	A	A	A	A	A	T	T	A	A	A	A	W	A	A	A	W	A	A	T	A	A	T	T	A	A
AX-95814005	T/A	1	2616239	+	NA	NA	NA	NA	NA	NA	T	T	T	T	T	T	T	T	N	T	T	T	T	T	T	W	T	T	T	T	T	T	T	T	T	T	T	T	T	T	T	T	T	N	T	T	T	W	T
AX-95770945	A/C	1	2736520	+	NA	NA	NA	NA	NA	NA	A	A	A	C	A	A	A	A	A	A	A	A	A	A	A	A	A	A	A	M	N	A	A	N	A	A	A	A	A	M	A	A	A	N	A	A	A	A	A
AX-95805005	G/A	1	2807585	+	NA	NA	NA	NA	NA	NA	G	G	G	A	G	G	G	G	G	G	G	G	G	R	R	G	G	R	G	G	G	G	R	R	R	G	R	R	G	G	G	G	G	G	G	G	G	G	G
AX-95789063	A/G	1	2831549	+	NA	NA	NA	NA	NA	NA	G	A	R	A	G	G	G	A	G	A	G	A	A	A	R	A	A	A	A	G	G	A	A	N	N	R	A	A	A	A	A	G	A	A	A	A	A	A	A
AX-95801836	C/T	1	3012142	+	NA	NA	NA	NA	NA	NA	T	C	C	C	T	T	T	C	C	C	C	C	C	Y	C	C	C	C	C	C	C	C	C	C	C	C	C	C	C	C	C	C	C	C	C	C	C	C	C
AX-95804474	A/G	1	3036773	+	NA	NA	NA	NA	NA	NA	G	A	A	A	G	G	G	A	A	N	A	A	A	A	A	A	A	A	A	G	G	A	A	A	A	R	A	A	A	A	A	A	A	A	A	R	A	A	A
AX-95811677	T/A	1	3052717	+	NA	NA	NA	NA	NA	NA	A	T	T	T	A	A	A	T	T	T	T	T	T	W	T	N	T	T	T	A	A	T	N	W	W	W	W	T	T	T	T	T	T	T	T	W	T	T	T
AX-95815507	C/T	1	3061641	+	NA	NA	NA	NA	NA	NA	T	C	C	C	T	T	T	C	C	C	C	C	C	T	T	T	C	C	C	T	T	C	T	T	T	Y	T	Y	C	Y	C	C	C	C	C	Y	C	Y	C
AX-95809497	A/G	1	3077357	+	NA	NA	NA	NA	NA	NA	A	G	G	A	A	A	A	A	N	A	A	G	G	R	R	R	G	G	G	A	A	G	R	G	R	N	R	N	G	N	A	G	G	G	A	A	G	N	A
AX-95807062	A/C	1	3081409	+	NA	NA	NA	NA	NA	NA	A	C	C	A	A	A	A	A	C	A	A	C	C	C	C	C	C	C	C	A	A	N	M	C	C	N	C	C	C	C	A	C	C	C	A	M	C	C	A
AX-95784375	G/A	1	3544067	+	NA	NA	NA	NA	NA	NA	G	G	G	G	G	G	G	G	G	G	G	G	G	R	R	R	G	R	G	G	G	G	R	G	G	G	R	G	G	N	G	G	G	G	G	G	G	G	G
AX-95809606	A/G	1	3981371	+	NA	NA	NA	NA	NA	NA	G	R	G	A	R	A	A	A	A	A	A	A	R	A	G	R	G	R	A	A	A	G	R	G	G	A	R	G	A	A	A	A	A	A	A	A	A	G	A
AX-95798108	G/A	1	4100200	+	NA	NA	NA	NA	NA	NA	A	A	A	G	G	G	G	G	G	A	G	G	G	A	G	A	A	A	G	G	A	A	A	A	A	G	A	A	G	A	A	N	G	A	G	G	A	A	G
AX-95812368	C/T	1	4939394	+	NA	NA	NA	NA	NA	NA	C	C	C	C	C	C	C	C	C	T	C	C	C	Y	C	Y	Y	C	C	C	C	C	Y	N	Y	C	Y	C	C	T	T	T	C	C	C	Y	C	C	T
AX-95800800	C/G	1	4940606	+	NA	NA	NA	NA	NA	NA	C	C	C	C	C	C	C	C	C	G	C	C	G	G	G	G	G	G	G	C	C	G	G	G	G	S	G	G	G	G	G	G	C	C	C	S	C	G	G
AX-95810257	T/C	1	4942535	+	NA	NA	NA	NA	NA	NA	T	T	T	T	T	T	T	T	T	C	T	T	T	Y	Y	Y	N	T	T	T	T	T	Y	T	T	T	Y	T	T	C	C	C	T	T	T	Y	T	T	C
AX-95801881	C/T	1	4948458	+	NA	NA	NA	NA	NA	NA	C	C	C	C	C	C	C	C	C	T	C	C	C	Y	C	Y	C	C	C	C	C	C	Y	Y	Y	C	Y	C	C	C	C	C	C	C	C	N	C	C	T
AX-95800900	C/G	1	4956286	+	NA	NA	NA	NA	NA	NA	C	C	C	C	C	C	C	C	C	C	C	C	C	S	C	C	C	S	C	C	C	C	S	C	C	C	C	C	C	C	C	C	C	C	C	C	C	C	C
AX-95805524	A/G	1	4963320	+	NA	NA	NA	NA	NA	NA	A	A	A	A	A	A	A	A	A	A	A	A	G	G	G	G	G	G	G	A	A	G	G	G	G	A	G	G	G	R	G	G	A	A	A	R	A	G	A
AX-95786740	A/G	1	4971035	+	NA	NA	NA	NA	NA	NA	A	A	A	A	A	A	A	A	A	G	A	A	A	G	G	R	G	G	A	A	A	G	R	R	G	A	G	G	A	A	A	G	A	A	A	N	A	G	A
AX-95779527	C/T	1	4994174	+	NA	NA	NA	NA	NA	NA	C	C	C	C	C	C	C	C	C	T	T	C	Y	T	T	T	T	T	T	C	C	Y	Y	T	T	N	T	T	T	C	Y	T	C	C	C	N	C	T	C
AX-95775764	C/T	1	5028514	+	NA	NA	NA	NA	NA	NA	C	C	C	C	C	C	C	C	C	C	T	C	C	Y	Y	C	C	Y	C	C	C	C	N	Y	Y	C	N	C	C	N	C	C	C	C	C	C	T	C	C
AX-95795217	C/T	1	5064908	+	NA	NA	NA	NA	NA	NA	C	C	C	C	C	C	C	C	C	T	T	C	T	Y	Y	T	T	T	T	C	C	T	T	T	T	C	T	T	T	T	T	T	T	T	C	T	T	T	T
AX-95771939	G/A	1	5101347	+	NA	NA	NA	NA	NA	NA	G	G	G	R	A	A	A	G	G	G	G	G	G	R	G	G	G	G	G	G	G	G	R	R	R	G	R	R	G	G	G	G	G	G	G	G	G	G	G
AX-95768266	C/T	1	5114918	+	NA	NA	NA	NA	NA	NA	C	C	C	T	T	T	T	C	C	C	C	C	C	C	C	C	C	C	C	C	C	C	C	C	C	C	C	C	C	C	C	C	C	C	C	C	C	C	C
AX-95806109	T/A	1	5139689	+	NA	NA	NA	NA	NA	NA	T	T	T	T	T	T	T	T	T	T	W	T	T	T	T	T	T	T	T	T	T	T	T	T	T	T	T	T	T	T	T	T	T	T	T	T	T	T	T
AX-95790019	A/C	1	5183428	+	NA	NA	NA	NA	NA	NA	A	A	A	A	A	A	A	A	A	C	C	A	C	C	M	M	C	M	C	A	A	C	C	C	M	A	C	M	C	A	C	C	C	A	A	C	A	C	C
AX-95795900	G/A	1	5259471	+	NA	NA	NA	NA	NA	NA	G	G	G	A	A	A	A	G	G	G	G	G	G	G	G	G	R	G	G	G	G	R	G	G	N	G	G	R	G	G	G	G	G	G	G	G	G	R	G
AX-95813882	C/A	1	5372921	+	NA	NA	NA	NA	NA	NA	A	A	A	C	C	C	C	A	N	C	C	A	C	C	C	C	C	C	C	C	C	C	M	C	N	M	M	C	C	C	A	C	C	C	C	C	C	C	C
AX-95811844	A/G	1	5475377	+	NA	NA	NA	NA	NA	NA	A	A	A	A	A	A	A	A	A	A	A	A	A	G	G	R	G	G	A	A	A	G	G	G	G	R	R	G	A	A	A	G	A	A	A	A	A	N	A
AX-95786478	A/G	1	5544985	+	NA	NA	NA	NA	NA	NA	A	A	A	A	A	A	A	A	A	A	A	A	A	R	R	N	A	A	A	A	A	A	A	A	R	A	R	A	A	G	A	A	A	G	A	R	A	A	A
AX-95818282	G/T	1	10773725	+	NA	NA	NA	NA	NA	NA	G	G	G	G	G	G	G	G	G	G	G	G	G	K	G	N	G	T	G	G	G	G	K	G	K	G	N	N	G	G	K	G	G	G	G	G	G	G	G
AX-95768038	C/G	1	10811355	+	NA	NA	NA	NA	NA	NA	C	C	C	G	G	G	G	C	C	C	C	C	C	G	G	G	G	G	C	G	G	G	G	G	G	S	G	G	C	C	G	G	C	C	G	C	C	G	C
AX-95781173	A/C	1	11082253	+	NA	NA	NA	NA	NA	NA	A	A	A	A	A	A	A	A	N	A	A	A	A	C	N	C	A	C	A	A	A	A	C	M	M	A	C	M	A	N	A	A	A	A	A	A	A	A	A
AX-95790878	A/C	1	11137248	+	NA	NA	NA	NA	NA	NA	A	A	A	C	C	C	C	A	A	A	A	A	C	C	C	C	A	M	A	C	N	A	C	A	M	A	C	N	A	A	C	A	A	A	A	A	A	A	A
AX-95811600	T/C	1	14785923	+	NA	NA	NA	NA	NA	NA	T	T	T	T	T	T	T	T	T	T	T	T	T	C	C	C	T	Y	T	T	T	T	C	C	C	T	C	N	T	T	T	T	T	T	T	T	T	T	T
AX-95795288	G/A	1	17796097	+	NA	NA	NA	NA	NA	NA	G	G	G	G	G	G	G	G	G	G	G	G	G	R	G	R	G	N	G	G	G	G	R	R	R	G	R	R	G	G	G	G	G	G	G	G	G	G	G
AX-95799589	C/T	1	17841364	+	NA	NA	NA	NA	NA	NA	C	C	C	C	C	C	C	C	C	C	C	C	C	C	Y	C	Y	C	Y	C	C	Y	C	C	C	N	Y	C	N	C	C	Y	C	C	T	C	C	Y	C
AX-95785145	G/A	1	19780787	+	NA	NA	NA	NA	NA	NA	G	G	G	G	G	G	G	G	G	G	G	G	G	A	N	R	G	R	G	G	G	G	R	A	R	G	R	N	G	G	N	G	G	G	G	G	G	G	G
AX-95804632	G/C	1	23206783	+	NA	NA	NA	NA	NA	NA	G	G	G	G	G	G	G	G	G	G	G	G	G	G	G	G	G	G	G	G	G	G	G	G	S	G	G	G	G	G	G	G	G	G	G	G	G	G	G
AX-95814563	G/T	1	35651005	+	NA	NA	NA	NA	NA	NA	G	G	G	T	T	T	T	G	G	G	G	G	G	G	K	G	G	K	G	G	G	G	G	K	K	G	G	G	G	G	G	G	G	G	G	G	G	G	G
AX-95785484	T/C	1	42774920	+	NA	NA	NA	NA	NA	NA	T	T	T	T	T	T	T	N	T	T	C	T	T	T	T	T	Y	T	T	T	T	Y	T	Y	Y	Y	T	T	T	Y	Y	Y	T	T	Y	T	T	Y	T
AX-95794300	G/A	1	60983135	+	NA	NA	NA	NA	NA	NA	G	G	G	G	G	G	G	G	G	G	G	G	G	R	R	R	G	A	G	G	G	G	A	A	R	G	R	A	G	G	G	G	G	G	G	G	G	G	G
AX-95802319	A/T	1	65468170	+	NA	NA	NA	NA	NA	NA	A	A	A	A	A	A	A	A	A	A	A	A	A	W	A	W	A	W	T	A	A	T	W	W	N	N	W	N	A	A	T	A	A	A	A	A	A	W	A
AX-95800888	C/A	1	66000497	+	NA	NA	NA	NA	NA	NA	A	A	A	C	C	C	C	A	C	A	C	A	A	A	A	A	A	A	A	C	C	A	A	A	A	C	A	A	A	M	C	C	A	A	C	C	C	A	C
AX-95814193	A/G	1	66455356	+	NA	NA	NA	NA	NA	NA	A	A	A	A	A	A	A	A	N	A	A	A	G	G	G	G	G	G	G	A	A	G	G	G	G	R	G	G	G	R	G	G	A	A	A	A	A	G	A
AX-95805594	C/G	1	68221247	+	NA	NA	NA	NA	NA	NA	C	C	C	C	C	C	C	C	C	C	C	C	C	S	C	C	C	C	C	C	C	C	C	C	C	C	C	C	C	C	C	C	C	C	C	C	C	C	C
AX-95805418	G/C	1	68901339	+	NA	NA	NA	NA	NA	NA	C	C	C	G	C	G	C	C	G	C	G	G	C	C	C	S	C	C	C	C	C	C	S	C	C	S	C	C	C	C	C	C	C	C	G	C	C	C	C
AX-95812447	G/A	1	69074674	+	NA	NA	NA	NA	NA	NA	G	G	G	G	A	G	A	G	G	A	G	G	A	A	N	A	A	A	A	A	A	A	A	A	A	R	A	A	A	A	A	A	A	A	G	A	A	A	A
AX-95809429	G/A	1	69214563	+	NA	NA	NA	NA	NA	NA	G	G	G	G	A	G	A	G	G	A	G	G	A	R	A	A	A	A	A	A	A	A	A	A	A	R	A	A	A	A	A	A	A	A	G	R	A	A	A
AX-95786384	T/C	1	69498563	+	NA	NA	NA	NA	NA	NA	T	T	T	T	C	T	C	T	T	T	T	T	T	T	T	Y	T	T	T	T	T	T	N	T	T	T	Y	T	T	T	T	T	T	T	T	N	T	T	T
AX-95788373	A/T	1	69589752	+	NA	NA	NA	NA	NA	NA	T	T	T	A	T	A	T	A	A	A	A	A	T	T	T	T	T	T	T	T	T	T	T	T	T	W	T	T	T	T	T	T	T	T	A	W	T	T	T
AX-95776681	G/A	1	69590071	+	NA	NA	NA	NA	NA	NA	A	A	A	G	A	G	A	G	G	G	G	G	A	A	A	A	A	A	A	A	A	A	A	A	A	R	A	A	A	A	A	A	A	A	G	R	A	A	A
AX-95795470	A/G	1	69637131	+	NA	NA	NA	NA	NA	NA	G	G	G	A	G	A	A	A	A	G	A	A	G	R	G	R	G	G	G	G	G	G	G	G	G	R	G	G	G	N	G	G	G	G	A	N	G	G	G
AX-95782895	C/T	1	69648491	+	NA	NA	NA	NA	NA	NA	T	T	T	C	T	C	C	C	C	C	C	C	T	Y	N	T	T	T	T	T	C	T	T	T	T	C	T	T	T	Y	T	T	C	C	C	Y	C	T	T
AX-95810529	T/A	1	69656223	+	NA	NA	NA	NA	NA	NA	T	T	T	T	W	T	T	T	T	T	T	T	T	T	T	T	T	T	T	W	N	T	T	T	N	T	T	T	T	W	T	T	T	T	T	T	T	T	W
AX-95792239	A/G	1	69658001	+	NA	NA	NA	NA	NA	NA	A	A	A	A	G	A	A	A	A	A	A	A	A	A	A	N	A	A	A	A	A	A	A	A	A	A	A	A	A	G	A	A	A	A	A	R	A	A	G
AX-95802689	G/T	1	69668730	+	NA	NA	NA	NA	NA	NA	G	G	G	G	T	G	G	G	G	G	G	G	G	G	K	G	G	N	G	G	G	G	G	G	G	G	G	G	G	T	G	G	G	G	G	N	G	G	T
AX-95808986	G/A	1	69679704	+	NA	NA	NA	NA	NA	NA	G	G	G	G	A	G	G	G	N	G	G	G	G	G	G	G	G	R	G	G	G	G	G	N	G	G	R	G	G	A	G	G	G	G	G	R	G	G	A
AX-95797885	C/T	1	69682013	+	NA	NA	NA	NA	NA	NA	T	T	T	C	T	C	C	C	C	C	C	C	T	T	T	T	T	N	T	C	T	T	T	T	T	Y	T	N	T	T	T	T	C	C	C	Y	C	T	T
AX-95802853	G/A	1	69702182	+	NA	NA	NA	NA	NA	NA	G	G	G	G	A	G	G	G	G	G	G	G	G	G	G	G	G	G	G	G	G	G	G	G	G	G	G	G	G	A	G	G	G	G	G	G	G	G	G
AX-95775623	A/G	1	69768754	+	NA	NA	NA	NA	NA	NA	A	A	A	A	G	A	A	A	A	A	A	A	A	A	A	A	A	A	A	G	A	A	A	A	A	A	A	A	A	G	A	A	G	A	A	G	A	A	G
AX-95785031	G/T	1	69771782	+	NA	NA	NA	NA	NA	NA	G	G	G	G	T	G	G	G	G	G	G	G	G	G	G	N	G	G	G	T	G	G	G	G	G	G	G	G	G	T	G	G	T	G	G	T	G	G	T
AX-95783349	A/C	1	69772434	+	NA	NA	NA	NA	NA	NA	A	A	A	A	C	A	A	A	A	A	A	A	A	A	A	A	A	A	A	C	A	A	M	A	A	A	A	A	A	A	A	A	A	A	A	M	A	A	A
AX-95784260	A/C	1	69807389	+	NA	NA	NA	NA	NA	NA	A	A	A	A	C	A	A	A	N	A	A	A	C	C	C	C	C	C	C	C	C	C	C	C	C	M	C	C	C	C	C	C	C	A	A	C	C	C	C
AX-95794459	T/C	1	69996237	+	NA	NA	NA	NA	NA	NA	T	T	T	T	C	T	T	T	T	T	T	T	C	Y	N	N	C	Y	C	C	C	C	C	C	C	Y	C	C	C	Y	C	N	C	T	T	C	C	C	C
AX-95783702	T/C	1	70027432	+	NA	NA	NA	NA	NA	NA	T	T	T	T	C	T	T	T	T	C	T	T	C	C	C	C	C	C	C	C	C	C	C	T	Y	Y	C	C	C	N	C	C	C	C	T	C	C	C	C
AX-95779590	A/T	1	70384660	+	NA	NA	NA	NA	NA	NA	T	T	T	T	A	T	T	T	T	A	T	T	A	A	N	A	A	A	A	A	A	A	A	W	W	A	A	W	A	A	A	A	A	A	A	N	A	A	A
AX-95789268	A/C	1	70454320	+	NA	NA	NA	NA	NA	NA	A	A	A	A	A	A	A	C	A	A	A	A	A	A	A	A	A	A	A	A	A	A	A	A	A	A	A	A	A	A	A	A	A	A	A	A	A	A	A
AX-95787363	G/A	1	70973768	+	NA	NA	NA	NA	NA	NA	A	A	A	G	G	A	A	A	G	G	G	A	G	G	G	R	G	G	G	G	G	G	R	G	G	G	R	G	G	A	G	R	G	A	A	R	G	G	G
AX-95786681	T/A	1	71028571	+	NA	NA	NA	NA	NA	NA	T	T	T	A	A	T	T	T	A	A	A	T	T	W	T	T	T	T	T	A	A	T	T	T	T	T	T	T	T	A	A	W	A	A	T	A	A	T	A
AX-95803873	A/G	1	71072976	+	NA	NA	NA	NA	NA	NA	A	A	A	G	G	A	A	A	G	G	G	A	A	A	A	A	A	R	A	A	G	A	A	A	A	A	A	A	A	A	A	N	G	A	A	A	G	A	A
AX-95798123	G/A	1	71297614	+	NA	NA	NA	NA	NA	NA	G	G	G	R	A	G	G	G	R	G	G	G	G	R	A	N	G	N	G	A	G	A	R	R	N	N	R	A	G	N	G	G	G	G	G	G	G	R	G
AX-95799520	A/G	1	71443874	+	NA	NA	NA	NA	NA	NA	G	G	G	A	A	G	G	G	A	A	A	A	A	N	A	A	A	A	A	A	A	A	R	R	R	A	R	A	R	A	A	A	A	A	G	A	A	A	A
AX-95792807	T/G	1	71471735	+	NA	NA	NA	NA	NA	NA	T	T	T	T	G	T	T	T	T	T	T	T	K	K	K	G	G	G	G	K	T	G	G	G	G	K	G	G	G	T	T	K	T	T	T	T	T	K	T
AX-95777670	A/G	1	71476047	+	NA	NA	NA	NA	NA	NA	G	G	G	A	A	G	G	G	A	G	A	A	A	A	A	A	A	A	A	A	A	A	A	A	A	A	A	R	A	G	A	A	G	G	G	G	G	A	G
AX-95775846	A/C	1	71498607	+	NA	NA	NA	NA	NA	NA	A	A	A	A	C	A	A	A	A	C	A	A	C	M	C	C	C	M	C	C	A	C	C	C	C	N	C	C	C	C	C	A	C	C	A	N	C	C	C
AX-95813195	T/C	1	71515099	+	NA	NA	NA	NA	NA	NA	T	T	T	C	C	T	T	T	N	C	C	T	T	Y	N	N	T	T	T	C	C	T	Y	T	Y	T	T	T	T	C	T	T	C	C	T	Y	C	T	C
AX-95783043	C/A	1	71518848	+	NA	NA	NA	NA	NA	NA	C	C	C	A	A	C	C	C	A	A	A	C	C	C	C	C	C	C	C	A	A	C	C	C	C	C	C	C	C	A	C	C	A	A	C	C	A	C	A
AX-95816707	T/A	1	71520923	+	NA	NA	NA	NA	NA	NA	T	T	T	T	T	T	T	T	T	T	T	T	T	T	T	T	T	T	T	T	T	T	T	T	T	T	T	T	T	T	T	T	T	T	T	T	T	T	T
AX-95795692	T/C	1	71562458	+	NA	NA	NA	NA	NA	NA	T	T	T	T	C	T	T	T	T	T	T	T	N	N	Y	Y	C	C	C	C	T	T	Y	Y	Y	N	Y	C	C	N	T	N	T	C	T	T	T	C	T
AX-95773218	G/A	1	71563218	+	NA	NA	NA	NA	NA	NA	G	G	G	G	A	G	G	G	G	A	G	G	G	A	A	R	A	A	G	A	G	A	R	A	A	R	R	A	G	N	A	R	A	A	G	G	G	R	G
AX-95774507	G/A	1	71610008	+	NA	NA	NA	NA	NA	NA	G	G	G	G	A	G	G	G	G	A	G	G	A	A	A	A	A	A	A	A	G	A	A	A	A	R	A	A	A	A	A	A	A	A	G	R	A	A	A
AX-95804212	C/A	1	71628610	+	NA	NA	NA	NA	NA	NA	C	C	C	C	A	C	C	C	C	C	C	C	M	C	C	C	C	N	C	A	A	C	M	M	M	C	N	C	N	C	N	C	C	C	C	C	C	C	C
AX-95794910	A/T	1	71669041	+	NA	NA	NA	NA	NA	NA	A	A	A	A	T	A	A	A	A	T	A	A	T	T	T	W	T	T	T	N	T	T	T	W	T	W	T	T	T	T	T	T	T	N	A	N	T	T	T
AX-95804760	G/A	1	71669481	+	NA	NA	NA	NA	NA	NA	G	G	G	G	A	G	G	G	G	A	G	G	G	G	G	G	G	G	G	A	A	G	G	G	G	G	G	G	G	A	G	R	A	G	G	R	A	G	A
AX-95778403	A/T	1	71669933	+	NA	NA	NA	NA	NA	NA	A	A	A	A	T	A	A	A	A	T	A	A	T	T	T	T	T	T	T	T	T	T	T	T	T	W	T	T	T	T	T	T	T	T	A	N	T	T	T
AX-95780748	G/A	1	71671165	+	NA	NA	NA	NA	NA	NA	G	G	G	G	A	G	G	G	G	A	G	G	A	A	A	A	A	A	A	A	A	A	A	A	A	R	A	A	A	R	A	A	A	A	G	G	A	A	A
AX-95805085	A/T	1	71672808	+	NA	NA	NA	NA	NA	NA	A	A	A	A	T	A	A	A	A	T	A	A	A	A	A	A	A	A	A	T	T	A	A	A	A	A	A	A	A	T	A	W	T	A	A	W	T	A	T
AX-95796992	T/C	1	71673136	+	NA	NA	NA	NA	NA	NA	T	T	T	T	C	T	T	T	T	C	T	T	Y	T	T	T	T	T	T	C	C	T	N	T	T	Y	T	T	T	C	C	Y	C	T	T	Y	C	T	C
AX-95781705	G/A	1	71673600	+	NA	NA	NA	NA	NA	NA	G	G	G	G	A	G	G	G	G	A	G	G	G	G	G	G	G	G	G	A	A	A	G	G	G	G	G	G	G	A	G	R	A	A	G	R	A	G	A
AX-95791876	C/T	1	71673612	+	NA	NA	NA	NA	NA	NA	C	C	C	C	T	C	C	C	C	T	C	C	C	C	C	C	C	C	C	T	T	C	C	C	C	C	C	C	C	T	C	Y	T	C	C	Y	T	C	T
AX-95783548	C/T	1	71685678	+	NA	NA	NA	NA	NA	NA	C	C	C	C	T	C	C	C	C	T	C	C	C	C	Y	Y	C	C	C	T	T	C	C	C	C	C	C	C	C	T	C	N	T	C	C	N	T	C	T
AX-95789683	C/T	1	71711284	+	NA	NA	NA	NA	NA	NA	C	C	C	C	T	C	C	C	C	T	C	C	C	C	C	Y	C	C	C	T	T	C	N	C	N	C	Y	C	C	Y	C	Y	T	C	C	Y	T	Y	T
AX-95779502	T/A	1	71712156	+	NA	NA	NA	NA	NA	NA	T	T	T	T	A	T	T	T	T	A	T	T	A	A	A	A	A	N	A	A	A	A	A	A	A	A	A	A	A	A	A	A	A	A	T	W	A	A	A
AX-95804525	C/A	1	71712411	+	NA	NA	NA	NA	NA	NA	C	C	C	C	A	C	C	C	C	A	C	C	M	A	A	A	A	A	A	A	A	A	A	A	A	C	A	A	A	A	C	A	A	A	C	M	A	A	A
AX-95803984	G/T	1	72265816	+	NA	NA	NA	NA	NA	NA	G	G	G	K	T	G	G	G	K	N	T	G	G	K	G	G	G	G	G	N	N	G	G	K	K	G	G	G	G	T	G	G	T	T	G	T	T	N	T
AX-95784791	T/C	1	72272452	+	NA	NA	NA	NA	NA	NA	C	C	C	T	T	C	C	C	T	T	T	C	Y	T	T	Y	C	T	C	T	T	C	T	T	T	C	T	T	C	T	T	C	T	T	C	T	T	C	T
AX-95769034	G/A	1	72273428	+	NA	NA	NA	NA	NA	NA	A	A	A	G	G	A	A	A	G	G	G	A	G	G	G	G	G	G	G	G	G	G	G	G	G	R	G	G	G	G	G	G	G	G	A	G	G	G	G
AX-95804573	G/A	1	72274332	+	NA	NA	NA	NA	NA	NA	G	G	G	A	A	G	G	G	R	A	A	G	G	G	G	G	G	G	G	R	A	G	G	G	G	G	G	G	G	A	G	G	A	A	G	A	A	G	A
AX-95785143	A/G	1	72274609	+	NA	NA	NA	NA	NA	NA	A	A	A	G	G	A	A	A	G	G	G	A	R	A	A	A	A	A	G	G	G	A	A	A	A	R	A	A	G	G	G	A	G	G	A	G	G	A	G
AX-95806226	T/C	1	72274941	+	NA	NA	NA	NA	NA	NA	T	T	T	C	C	T	T	T	C	C	C	T	Y	T	T	T	T	T	T	C	C	T	T	T	T	Y	T	T	T	C	C	T	C	C	T	C	C	T	C
AX-95795596	C/A	1	72275041	+	NA	NA	NA	NA	NA	NA	C	C	C	A	A	C	C	C	A	A	A	C	C	C	C	C	C	C	C	A	A	C	C	C	C	C	C	C	C	A	C	C	A	A	C	A	A	C	A
AX-95813729	A/C	1	72298473	+	NA	NA	NA	NA	NA	NA	A	A	A	M	C	A	A	A	C	C	C	N	A	A	A	A	A	A	A	C	C	A	A	A	A	A	M	A	A	M	A	A	C	C	A	C	C	A	C
AX-95790158	C/T	1	72366567	+	NA	NA	NA	NA	NA	NA	C	C	C	C	C	T	T	C	C	C	C	C	C	C	C	N	C	C	C	C	C	C	C	C	C	C	C	C	C	C	C	C	C	C	C	C	C	C	C
AX-95787766	A/G	1	72539318	+	NA	NA	NA	NA	NA	NA	G	G	G	A	A	G	G	A	A	A	A	G	G	G	G	R	G	R	G	A	A	G	G	G	G	G	G	R	G	A	G	G	A	A	G	A	A	G	A
AX-95774995	T/C	1	72591463	+	NA	NA	NA	NA	NA	NA	C	C	C	T	T	C	C	T	T	C	T	C	N	C	N	C	N	C	C	T	T	N	C	C	C	C	C	C	C	C	C	C	C	C	C	C	C	N	C
AX-95783458	T/G	1	72602119	+	NA	NA	NA	NA	NA	NA	G	G	G	T	T	G	G	T	T	T	T	G	G	G	G	G	G	G	G	T	T	G	G	G	G	G	G	G	G	T	G	G	T	T	G	K	T	G	T
AX-95803432	C/T	1	72615583	+	NA	NA	NA	NA	NA	NA	T	T	T	C	C	T	T	C	C	C	C	T	C	C	C	C	C	C	C	C	C	C	C	C	C	Y	C	C	C	C	C	C	C	C	T	Y	C	C	C
AX-95786885	T/C	1	72639562	+	NA	NA	NA	NA	NA	NA	C	C	C	T	T	C	C	T	T	T	T	C	T	T	T	T	T	T	T	T	T	T	T	T	T	Y	T	T	T	T	T	T	T	T	C	Y	T	T	T
AX-95808740	T/G	1	72655208	+	NA	NA	NA	NA	NA	NA	G	G	G	T	T	G	G	T	T	T	T	G	K	N	T	G	T	T	T	T	T	T	G	T	T	K	G	T	T	T	T	T	T	T	G	K	T	T	T
AX-95811257	T/C	1	72655237	+	NA	NA	NA	NA	NA	NA	C	C	C	T	T	C	C	T	T	T	T	C	C	C	C	C	C	C	C	T	T	C	C	C	C	C	C	C	N	C	C	C	T	T	C	C	C	C	C
AX-95777225	A/G	1	72656706	+	NA	NA	NA	NA	NA	NA	G	G	G	A	A	G	G	A	A	A	A	G	G	A	G	G	G	G	G	A	A	G	G	G	G	G	G	G	G	A	G	G	A	A	G	R	A	G	A
AX-95807498	T/A	1	72656971	+	NA	NA	NA	NA	NA	NA	A	A	A	T	T	A	A	T	T	T	T	A	W	T	T	T	T	T	T	T	T	T	T	T	T	W	T	T	T	T	T	T	T	T	A	W	T	T	T
AX-95795440	C/T	1	72658153	+	NA	NA	NA	NA	NA	NA	T	T	T	C	C	T	T	C	C	C	C	T	Y	C	C	C	C	C	C	C	C	C	C	C	C	Y	Y	C	C	C	C	C	C	C	T	Y	C	C	C
AX-95777653	C/T	1	72659954	+	NA	NA	NA	NA	NA	NA	T	T	T	C	C	T	T	C	C	C	C	T	T	Y	T	Y	T	T	T	C	C	T	Y	T	T	T	Y	T	T	Y	T	T	C	C	T	Y	C	T	C
AX-95776003	A/T	1	72660710	+	NA	NA	NA	NA	NA	NA	T	T	T	A	A	T	T	A	A	A	A	T	W	A	A	A	A	A	T	A	A	A	A	A	A	W	A	A	T	A	A	A	A	A	T	W	A	A	A
AX-95803942	A/C	1	72660890	+	NA	NA	NA	NA	NA	NA	C	C	C	A	A	C	C	A	A	A	A	C	M	A	A	A	A	A	A	A	A	A	A	A	A	M	A	A	A	A	A	A	A	A	C	M	A	A	A
AX-95777834	T/A	1	72660926	+	NA	NA	NA	NA	NA	NA	A	A	A	T	T	A	A	T	T	T	T	A	W	A	A	A	T	A	T	T	T	T	A	A	A	W	A	A	T	T	T	T	T	T	A	W	T	T	T
AX-95778072	G/T	1	72660972	+	NA	NA	NA	NA	NA	NA	T	T	T	G	G	T	T	G	G	G	G	T	K	G	G	G	G	G	G	G	G	G	G	G	G	K	G	G	G	G	G	G	G	G	T	K	G	G	G
AX-95805394	C/T	1	72661165	+	NA	NA	NA	NA	NA	NA	T	T	T	C	C	T	T	C	C	C	C	T	C	C	Y	C	C	C	C	C	C	C	C	C	N	Y	C	C	C	C	C	C	C	C	T	Y	C	C	C
AX-95800812	A/G	1	72696054	+	NA	NA	NA	NA	NA	NA	G	G	G	A	A	G	G	A	A	A	A	G	R	A	A	A	A	A	G	A	A	A	A	A	A	G	A	A	G	G	A	A	A	A	G	G	A	A	G
AX-95777655	C/A	1	72696985	+	NA	NA	NA	NA	NA	NA	A	A	A	C	C	A	A	C	C	C	C	A	A	A	A	M	A	A	A	C	C	A	M	A	A	A	M	A	A	A	A	A	C	C	A	A	C	A	A
AX-95779967	T/C	1	72697146	+	NA	NA	NA	NA	NA	NA	C	C	C	T	T	C	C	T	T	T	T	C	C	C	C	C	C	C	C	T	T	C	C	C	C	C	C	C	C	C	C	C	T	T	C	C	T	C	C
AX-95788168	A/G	1	72805376	+	NA	NA	NA	NA	NA	NA	G	G	G	G	G	G	G	A	G	G	G	A	A	A	R	A	A	A	A	A	G	A	A	A	A	A	A	R	A	R	A	A	G	A	A	G	G	A	A
AX-95803820	C/T	1	72830284	+	NA	NA	NA	NA	NA	NA	C	C	C	C	C	C	C	C	C	C	C	C	C	Y	Y	C	C	C	C	C	C	C	N	C	C	C	C	C	C	C	C	C	C	C	C	C	C	C	C
AX-95805032	T/C	1	72835288	+	NA	NA	NA	NA	NA	NA	T	T	T	T	T	T	T	T	T	T	T	T	T	C	C	C	T	C	C	T	T	C	C	C	C	C	C	N	C	T	T	T	T	T	T	T	T	T	T
AX-95815827	A/G	1	72836128	+	NA	NA	NA	NA	NA	NA	A	A	A	A	A	A	A	A	A	A	A	A	G	G	G	G	G	G	G	A	A	G	G	G	G	G	G	G	G	A	A	A	A	A	A	A	A	G	A
AX-95774011	T/C	1	72836260	+	NA	NA	NA	NA	NA	NA	C	C	C	T	T	T	T	T	T	C	T	T	Y	T	T	T	T	T	C	T	T	C	T	T	T	C	T	T	C	C	T	T	C	C	T	Y	T	T	T
AX-95783141	A/C	1	72847118	+	NA	NA	NA	NA	NA	NA	C	C	C	A	A	A	A	A	A	A	A	A	C	C	C	C	C	C	C	A	A	C	C	C	C	M	C	C	C	C	A	A	A	C	A	M	A	C	A
AX-95791585	G/A	1	72849492	+	NA	NA	NA	NA	NA	NA	G	G	G	G	G	G	G	G	G	G	G	G	A	A	A	R	A	A	A	G	G	G	A	A	A	R	A	R	A	G	G	G	G	G	G	G	G	A	G
AX-95789030	C/T	1	72860872	+	NA	NA	NA	NA	NA	NA	C	C	C	C	C	C	C	C	C	C	C	C	T	Y	Y	Y	T	Y	T	C	C	T	Y	Y	Y	Y	Y	Y	T	C	C	C	C	C	C	C	C	T	C
AX-95775734	G/C	1	72861304	+	NA	NA	NA	NA	NA	NA	G	G	G	G	G	G	G	G	G	G	G	G	G	C	C	N	C	S	C	G	G	C	C	C	S	C	C	C	C	G	G	G	G	G	G	G	G	C	G
AX-95807500	G/A	1	72870989	+	NA	NA	NA	NA	NA	NA	G	G	G	G	G	G	G	G	G	G	G	G	A	R	A	A	G	A	G	G	G	A	A	A	R	R	A	A	G	G	G	G	G	G	G	G	G	G	G
AX-95805752	G/C	1	72871407	+	NA	NA	NA	NA	NA	NA	G	G	G	G	G	G	G	G	G	G	G	G	C	C	C	C	C	N	C	G	G	C	C	C	C	S	C	C	C	G	G	G	G	G	G	G	G	C	G
AX-95809179	G/A	1	72876778	+	NA	NA	NA	NA	NA	NA	G	G	G	G	G	G	G	G	G	G	G	G	A	A	A	A	A	A	G	G	G	A	A	A	A	R	A	A	G	G	G	G	G	G	G	G	G	A	G
AX-95778976	G/A	1	72887984	+	NA	NA	NA	NA	NA	NA	G	G	G	G	G	G	G	G	G	G	G	G	N	R	R	N	G	G	G	G	G	G	R	R	R	N	G	G	G	G	G	G	G	G	G	G	G	G	G
AX-95792006	C/T	1	72899233	+	NA	NA	NA	NA	NA	NA	C	C	C	C	C	C	C	C	C	C	C	C	T	Y	Y	Y	T	T	T	C	C	T	Y	T	T	T	Y	T	T	C	C	C	C	C	C	C	C	T	C
AX-95772907	G/C	1	72907224	+	NA	NA	NA	NA	NA	NA	G	G	G	G	G	G	G	G	G	G	G	G	S	C	C	C	S	C	G	G	G	G	C	C	C	S	C	C	G	G	G	G	G	G	G	G	G	C	G
AX-95792300	T/A	1	72912191	+	NA	NA	NA	NA	NA	NA	T	T	T	T	T	T	T	T	T	T	T	T	W	A	A	A	A	N	A	T	T	A	A	A	A	W	A	A	A	T	T	T	T	T	T	T	T	A	T
AX-95783585	C/T	1	72912761	+	NA	NA	NA	NA	NA	NA	T	T	T	C	C	C	C	C	C	T	C	T	T	T	T	T	T	T	T	C	C	T	T	T	T	N	T	T	T	C	C	C	T	C	T	Y	C	T	T
AX-95782420	A/G	1	72913211	+	NA	NA	NA	NA	NA	NA	A	A	A	A	A	A	A	A	A	A	A	A	R	A	A	A	R	A	A	A	A	A	A	A	A	R	A	A	A	A	A	A	A	A	A	A	A	G	A
AX-95816205	T/A	1	72914931	+	NA	NA	NA	NA	NA	NA	T	T	T	T	T	T	T	T	T	T	T	T	W	A	A	A	T	A	T	T	T	T	A	A	A	T	A	A	T	T	T	T	T	T	T	T	T	A	T
AX-95778515	T/A	1	72917126	+	NA	NA	NA	NA	NA	NA	A	A	A	T	T	T	T	T	T	A	T	A	A	A	A	A	A	A	A	T	T	A	A	A	A	W	A	A	A	T	T	T	A	T	A	W	T	A	A
AX-95789226	T/C	1	72921722	+	NA	NA	NA	NA	NA	NA	T	T	T	N	T	T	T	T	T	T	T	T	Y	T	N	T	Y	T	T	T	T	T	T	T	T	Y	T	T	T	N	T	T	T	T	T	T	T	C	T
AX-95773961	C/A	1	72929785	+	NA	NA	NA	NA	NA	NA	C	C	C	C	C	C	C	C	C	C	C	C	C	M	A	N	M	M	C	C	C	C	A	A	A	C	N	A	C	C	C	C	C	C	C	C	C	M	C
AX-95774903	G/C	1	72936710	+	NA	NA	NA	NA	NA	NA	G	G	G	G	G	G	G	G	G	G	G	G	S	C	C	C	C	N	G	G	G	G	C	C	C	G	C	C	G	G	G	G	G	G	G	G	G	C	G
AX-95776396	A/G	1	72936790	+	NA	NA	NA	NA	NA	NA	A	A	A	A	A	A	A	A	A	A	A	A	A	A	A	A	G	A	A	A	A	A	A	A	A	A	A	A	A	A	A	A	A	A	A	A	A	N	A
AX-95816242	T/C	1	72936859	+	NA	NA	NA	NA	NA	NA	T	T	T	Y	T	T	T	T	T	T	T	T	Y	C	C	T	C	T	T	T	T	T	C	C	C	T	C	T	T	T	T	T	T	T	T	T	T	C	T
AX-95778137	A/C	1	72937207	+	NA	NA	NA	NA	NA	NA	A	A	A	A	A	A	A	A	A	A	A	A	M	A	C	C	C	A	A	A	A	A	M	M	C	A	M	M	A	A	A	A	A	A	A	A	A	C	A
AX-95799935	T/C	1	72939059	+	NA	NA	NA	NA	NA	NA	T	T	T	T	T	T	T	T	T	T	T	T	T	C	Y	Y	N	C	T	T	T	T	N	N	Y	T	Y	C	T	T	T	T	T	T	T	T	T	Y	T
AX-95797173	A/T	1	72941850	+	NA	NA	NA	NA	NA	NA	A	A	A	A	A	A	A	A	A	A	A	A	W	A	A	A	T	T	A	A	A	A	A	A	A	A	A	N	A	A	A	A	A	A	A	A	A	T	A
AX-95778209	C/G	1	72943195	+	NA	NA	NA	NA	NA	NA	C	C	C	C	C	C	C	C	C	C	C	C	S	N	G	N	G	G	C	C	C	G	N	G	G	G	G	G	C	C	C	C	C	C	C	C	C	G	C
AX-95808705	G/A	1	72948493	+	NA	NA	NA	NA	NA	NA	G	G	G	G	G	G	G	G	G	G	G	G	R	A	R	R	A	A	G	G	N	G	R	A	R	G	R	A	G	G	G	G	G	G	G	G	G	N	G
AX-95776332	T/C	1	72955404	+	NA	NA	NA	NA	NA	NA	T	T	T	T	T	T	T	T	T	T	T	T	T	T	T	T	T	T	T	T	T	C	T	T	T	Y	T	T	T	T	T	T	T	T	T	T	T	T	T
AX-95788857	C/T	1	72955765	+	NA	NA	NA	NA	NA	NA	C	C	C	C	C	C	C	C	C	C	C	C	Y	T	T	T	T	T	T	C	C	T	T	T	T	Y	T	T	T	C	C	C	C	C	C	C	C	T	C
AX-95805537	C/T	1	72956147	+	NA	NA	NA	NA	NA	NA	C	C	C	C	C	C	C	C	C	C	C	C	Y	C	C	C	C	C	T	C	C	T	C	C	C	Y	C	C	T	C	C	C	C	C	C	C	C	Y	C
AX-95802684	C/T	1	72965987	+	NA	NA	NA	NA	NA	NA	C	C	C	C	C	C	C	N	C	C	C	C	T	T	T	T	T	Y	T	C	C	C	Y	Y	Y	C	Y	N	T	N	C	C	C	C	C	C	C	Y	C
AX-95808982	A/T	1	72970723	+	NA	NA	NA	NA	NA	NA	A	A	A	A	A	A	A	A	A	A	A	A	W	N	T	N	T	N	A	A	A	A	T	T	T	W	T	T	A	A	A	A	A	A	A	A	A	N	A
AX-95802263	T/C	1	72973649	+	NA	NA	NA	NA	NA	NA	T	T	T	T	T	T	T	T	T	T	T	T	Y	T	T	T	C	T	T	T	T	T	T	T	T	Y	T	T	T	T	T	T	T	T	T	T	T	C	T
AX-95784434	C/A	1	72981919	+	NA	NA	NA	NA	NA	NA	C	C	C	C	C	C	C	C	C	C	C	C	M	M	M	M	A	C	C	C	C	A	M	C	C	M	M	A	C	C	C	C	C	C	C	C	C	A	C
AX-95770861	C/T	1	72987567	+	NA	NA	NA	NA	NA	NA	C	C	C	C	C	C	C	C	N	C	C	C	Y	C	Y	Y	T	N	C	C	C	C	Y	N	C	C	Y	N	C	Y	C	C	C	C	C	C	C	T	C
AX-95783466	A/G	1	72987749	+	NA	NA	NA	NA	NA	NA	A	A	A	A	A	A	A	A	A	A	A	A	R	A	A	A	G	A	A	A	A	A	A	A	A	A	A	A	A	A	A	A	A	A	A	A	A	G	A
AX-95772786	G/A	1	73006325	+	NA	NA	NA	NA	NA	NA	G	G	G	A	A	G	G	A	G	G	G	G	G	R	R	R	G	G	G	A	A	G	R	G	G	N	R	G	G	G	A	G	G	A	G	G	G	G	G
AX-95777593	T/C	1	73006813	+	NA	NA	NA	NA	NA	NA	T	T	T	T	T	T	T	T	T	T	T	T	T	T	T	T	T	T	T	T	T	T	T	T	T	T	T	T	T	T	T	T	T	T	T	T	T	T	T
AX-95809033	C/T	1	73018635	+	NA	NA	NA	NA	NA	NA	C	C	C	C	C	C	C	C	C	C	C	C	C	N	C	C	Y	C	C	C	C	C	C	C	Y	C	C	C	C	C	C	C	C	C	C	C	C	C	C
AX-95818489	C/T	1	73022815	+	NA	NA	NA	NA	NA	NA	C	C	C	C	C	C	C	C	C	C	C	C	C	Y	T	N	C	T	C	C	C	C	N	C	Y	C	N	C	C	C	C	C	C	C	C	C	C	C	C
AX-95773573	C/T	1	73027641	+	NA	NA	NA	NA	NA	NA	C	C	C	C	C	C	C	C	C	C	C	C	Y	T	T	T	Y	N	C	C	C	T	T	T	T	C	T	Y	C	C	C	C	C	C	C	C	C	Y	C
AX-95800681	G/A	1	73031179	+	NA	NA	NA	NA	NA	NA	G	G	G	G	G	G	G	G	G	G	G	G	A	A	A	N	A	A	G	G	G	A	A	A	A	R	A	A	G	G	G	G	G	G	G	G	G	A	G
AX-95811011	G/C	1	73031300	+	NA	NA	NA	NA	NA	NA	G	G	G	G	G	G	G	G	G	G	G	G	S	G	G	G	C	G	G	G	G	G	G	G	G	G	G	G	G	G	G	G	G	G	G	G	G	C	G
AX-95801998	G/A	1	73031947	+	NA	NA	NA	NA	NA	NA	G	G	G	G	G	G	G	G	G	G	G	G	A	G	G	G	A	G	G	G	G	A	G	G	G	R	G	G	G	G	G	G	G	G	G	G	G	A	G
AX-95796842	T/C	1	73037295	+	NA	NA	NA	NA	NA	NA	T	T	T	T	T	T	T	T	T	T	T	T	Y	N	Y	C	C	N	C	T	T	C	C	C	N	T	C	N	C	T	T	T	T	T	T	T	T	C	T
AX-95810949	G/A	1	73038357	+	NA	NA	NA	NA	NA	NA	G	G	G	R	G	G	G	G	R	G	G	G	A	A	A	A	A	A	G	N	G	A	A	A	A	R	A	A	G	R	G	G	G	G	G	G	G	A	G
AX-95772312	T/A	1	73038612	+	NA	NA	NA	NA	NA	NA	T	T	T	T	T	T	T	T	T	T	T	T	A	A	A	A	A	A	T	T	T	A	A	A	A	W	A	N	T	T	T	T	T	T	T	T	T	A	T
AX-95786717	A/G	1	73041892	+	NA	NA	NA	NA	NA	NA	A	A	A	G	G	A	A	G	A	A	A	A	A	R	A	A	A	R	A	A	G	A	A	A	A	A	A	A	A	A	A	A	A	A	A	A	A	A	A
AX-95801336	T/C	1	73045741	+	NA	NA	NA	NA	NA	NA	T	T	T	T	T	T	T	T	T	T	T	T	Y	T	T	T	C	T	C	T	T	T	T	T	T	Y	T	T	C	T	T	T	T	T	T	T	T	C	T
AX-95797683	T/C	1	73046168	+	NA	NA	NA	NA	NA	NA	T	T	T	T	T	T	T	T	T	T	T	T	Y	Y	Y	C	C	C	Y	T	T	T	C	Y	Y	Y	C	Y	Y	T	T	T	T	T	T	T	T	C	T
AX-95799959	A/G	1	73046343	+	NA	NA	NA	NA	NA	NA	A	A	A	A	A	A	A	A	A	A	A	A	G	G	G	G	G	G	G	A	A	G	G	G	G	R	G	G	G	A	A	A	A	A	A	A	A	G	A
AX-95778472	A/T	1	73046459	+	NA	NA	NA	NA	NA	NA	A	A	A	A	A	A	A	A	A	A	A	A	T	T	T	T	T	T	T	A	A	T	T	T	T	W	T	T	T	A	A	W	A	A	A	A	A	T	A
AX-95811105	G/A	1	73049941	+	NA	NA	NA	NA	NA	NA	G	G	G	G	G	G	G	G	G	G	G	G	R	R	N	N	A	G	R	G	G	G	R	R	R	R	N	R	R	N	G	G	G	G	G	G	G	A	G
AX-95786359	A/G	1	73052262	+	NA	NA	NA	NA	NA	NA	A	A	A	A	A	A	A	A	A	A	A	A	A	A	A	R	G	A	G	A	A	A	N	A	A	A	A	A	G	A	A	A	A	A	A	A	A	G	A
AX-95813139	A/G	1	73055062	+	NA	NA	NA	NA	NA	NA	A	A	A	A	A	A	A	A	A	A	A	A	A	R	R	N	G	A	A	A	A	A	R	A	A	A	R	A	A	A	A	A	A	A	A	A	A	A	A
AX-95792954	A/T	1	73056995	+	NA	NA	NA	NA	NA	NA	A	A	A	A	A	A	A	A	A	A	A	A	A	A	W	A	A	W	A	A	A	A	A	A	A	A	A	W	A	A	A	A	A	A	A	A	A	A	A
AX-95770122	T/C	1	73057394	+	NA	NA	NA	NA	NA	NA	T	T	T	T	T	T	T	T	T	T	T	T	Y	T	T	T	C	T	T	T	N	T	T	T	T	N	T	N	T	T	T	T	T	T	T	T	T	C	T
AX-95811361	A/C	1	73057830	+	NA	NA	NA	NA	NA	NA	A	A	A	A	A	A	A	A	A	A	A	A	M	C	C	C	C	C	C	A	A	A	C	C	C	A	C	C	C	A	A	A	A	A	A	A	A	C	A
AX-95812611	C/T	1	73058711	+	NA	NA	NA	NA	NA	NA	C	C	C	C	C	C	C	C	C	C	C	C	T	T	N	T	T	T	T	C	C	T	T	T	T	Y	T	T	T	C	C	C	C	C	T	C	C	T	C
AX-95804953	T/C	1	73059206	+	NA	NA	NA	NA	NA	NA	T	T	T	T	T	T	T	T	T	T	T	T	T	T	T	T	C	T	T	T	T	C	T	T	T	T	T	T	T	T	T	T	T	T	T	T	T	C	T
AX-95779970	C/A	1	73059298	+	NA	NA	NA	NA	NA	NA	C	C	C	C	C	C	C	C	C	C	C	C	C	C	C	C	A	C	C	C	C	A	C	C	C	C	C	C	C	C	C	C	C	C	C	C	C	A	C
AX-95810426	T/C	1	73066843	+	NA	NA	NA	NA	NA	NA	T	T	T	T	T	T	T	T	T	T	T	T	T	C	C	Y	C	Y	T	T	T	C	C	C	C	T	C	Y	T	T	T	T	T	T	T	T	T	C	T
AX-95775642	T/C	1	73068560	+	NA	NA	NA	NA	NA	NA	T	T	T	T	T	T	T	T	T	T	T	T	Y	N	C	C	C	C	C	T	T	C	C	C	C	Y	C	C	C	T	T	T	T	T	T	T	T	C	T
AX-95784916	C/T	1	73068950	+	NA	NA	NA	NA	NA	NA	C	C	C	C	C	C	C	C	C	C	C	C	C	C	C	Y	T	C	C	C	C	T	C	C	C	C	C	T	C	C	C	C	C	C	C	C	C	T	C
AX-95813520	T/G	1	73070339	+	NA	NA	NA	NA	NA	NA	T	T	T	T	T	T	T	T	T	T	T	T	T	K	G	K	G	K	T	T	T	G	K	G	G	T	K	K	T	T	T	T	T	T	T	T	T	G	T
AX-95781575	G/A	1	73071856	+	NA	NA	NA	NA	NA	NA	G	G	G	G	G	G	G	G	G	G	G	G	G	R	G	G	A	G	G	G	G	A	G	G	G	G	G	G	G	G	G	G	G	G	G	G	G	A	G
AX-95813462	A/G	1	73073015	+	NA	NA	NA	NA	NA	NA	A	A	A	A	A	A	A	A	A	A	A	A	A	A	A	A	G	A	A	A	A	G	A	A	A	A	A	A	A	A	A	A	A	A	A	A	A	G	A
AX-95801480	G/C	1	73073467	+	NA	NA	NA	NA	NA	NA	G	G	G	G	G	G	G	G	G	G	G	G	G	G	G	G	C	G	G	G	G	C	G	G	G	G	G	G	G	G	G	G	G	G	G	G	G	C	G
AX-95814234	C/T	1	73077126	+	NA	NA	NA	NA	NA	NA	C	C	C	C	C	C	C	C	C	C	C	C	C	C	C	C	T	C	C	C	C	T	C	C	C	C	C	C	C	C	C	C	C	C	C	C	C	T	C
AX-95777339	T/C	1	73077701	+	NA	NA	NA	NA	NA	NA	T	T	T	T	T	T	T	T	T	T	T	T	T	T	T	T	C	T	T	T	T	C	T	T	T	T	T	T	T	T	T	T	T	T	T	T	T	C	T
AX-95791503	A/G	1	73079482	+	NA	NA	NA	NA	NA	NA	A	A	A	A	A	A	A	A	A	A	A	A	R	A	A	R	G	R	A	A	A	G	N	R	R	A	A	A	A	A	A	A	A	A	A	A	A	G	A
AX-95775575	C/A	1	73094715	+	NA	NA	NA	NA	NA	NA	C	C	C	C	C	C	C	C	C	C	C	C	M	C	A	C	A	A	C	N	C	A	C	M	M	C	C	A	C	C	C	C	C	C	C	C	C	A	C
AX-95772996	C/T	1	73099892	+	NA	NA	NA	NA	NA	NA	C	C	C	C	C	C	C	C	C	C	C	C	C	C	C	Y	C	C	C	C	C	C	Y	C	C	C	Y	C	C	C	C	C	C	C	C	C	C	C	C
AX-95769607	G/A	1	73100805	+	NA	NA	NA	NA	NA	NA	G	G	G	G	G	G	G	G	G	G	G	G	A	A	A	A	A	A	G	G	G	A	A	A	A	R	A	R	G	G	G	G	G	G	G	G	G	A	G
AX-95779980	G/C	1	73101255	+	NA	NA	NA	NA	NA	NA	G	G	G	G	G	G	G	G	G	G	G	G	S	G	C	G	C	C	G	G	G	C	S	S	S	G	G	C	G	G	G	G	G	G	G	G	G	C	G
AX-95768903	G/A	1	73104109	+	NA	NA	NA	NA	NA	NA	G	G	G	G	G	G	G	G	G	G	G	G	R	A	A	A	A	A	G	G	G	A	A	A	A	G	A	A	G	G	G	G	G	G	G	G	G	A	G
AX-95770924	A/C	1	73104236	+	NA	NA	NA	NA	NA	NA	A	A	A	A	A	A	A	A	A	A	A	A	A	A	A	A	A	A	A	A	A	A	A	A	A	A	A	A	A	A	A	A	A	A	A	A	A	A	A
AX-95790995	T/G	1	73104554	+	NA	NA	NA	NA	NA	NA	T	T	T	T	T	T	T	T	T	T	T	T	K	T	T	T	G	T	T	T	T	G	T	T	T	T	T	T	T	T	T	T	T	T	T	T	T	G	T
AX-95802927	T/A	1	73107991	+	NA	NA	NA	NA	NA	NA	T	T	T	T	T	T	T	T	T	T	T	T	W	T	T	T	A	T	T	T	T	A	T	T	T	T	T	T	T	T	T	T	T	T	T	T	T	A	T
AX-95789369	C/T	1	73108767	+	NA	NA	NA	NA	NA	NA	C	C	C	C	C	C	C	C	C	C	C	C	Y	T	T	T	T	T	C	C	C	T	T	T	T	C	T	T	C	C	C	C	C	C	C	C	C	T	C
AX-95804315	A/G	1	73110030	+	NA	NA	NA	NA	NA	NA	A	A	A	A	A	A	A	A	A	A	A	A	G	A	A	A	G	A	G	A	A	G	A	A	A	R	A	A	G	A	G	A	A	A	A	A	A	G	A
AX-95768047	G/C	1	73115008	+	NA	NA	NA	NA	NA	NA	G	G	G	G	G	G	G	G	G	G	G	G	S	G	G	G	C	G	G	G	G	C	G	G	G	G	G	G	G	G	G	G	G	G	G	G	G	C	G
AX-95809721	T/C	1	73121261	+	NA	NA	NA	NA	NA	NA	C	C	C	T	T	C	C	C	C	T	C	C	T	T	Y	T	T	T	T	T	T	T	T	T	T	Y	T	T	T	T	T	T	T	T	T	Y	T	T	T
AX-95780176	A/G	1	73124415	+	NA	NA	NA	NA	NA	NA	A	A	A	A	A	A	A	A	A	A	A	A	R	R	R	R	A	A	A	A	A	G	R	A	R	A	R	A	A	A	A	A	A	A	A	A	A	G	A
AX-95786170	T/C	1	73125787	+	NA	NA	NA	NA	NA	NA	T	T	T	T	T	T	T	T	T	T	T	T	Y	N	C	Y	C	C	C	T	T	C	Y	C	C	Y	N	C	C	N	T	T	T	T	T	T	T	N	T
AX-95789450	C/T	1	73128438	+	NA	NA	NA	NA	NA	NA	C	C	C	C	C	C	C	C	C	C	C	C	Y	Y	C	C	C	C	C	C	C	T	C	C	C	C	C	C	C	C	C	C	C	C	C	C	C	T	C
AX-95813069	A/G	1	73128547	+	NA	NA	NA	NA	NA	NA	A	A	A	A	A	A	A	A	A	A	A	A	R	G	G	G	G	G	G	A	A	G	G	G	G	R	G	G	G	A	A	A	A	A	A	A	A	G	A
AX-95786644	C/T	1	73128657	+	NA	NA	NA	NA	NA	NA	C	C	C	Y	C	C	N	C	Y	N	C	C	T	T	T	T	T	T	T	N	N	T	T	T	T	T	T	T	T	Y	C	C	C	N	C	C	C	T	N
AX-95807878	A/G	1	73128949	+	NA	NA	NA	NA	NA	NA	A	A	A	A	A	A	A	A	A	A	A	A	R	G	G	G	R	G	A	A	A	G	N	G	G	A	G	G	A	A	A	A	A	A	A	A	A	G	A
AX-95773442	C/G	1	73133696	+	NA	NA	NA	NA	NA	NA	C	C	C	C	C	C	C	C	C	C	C	C	S	S	G	G	C	G	G	C	C	G	G	G	G	C	G	G	G	C	C	C	C	C	C	C	C	G	C
AX-95776302	T/C	1	73138790	+	NA	NA	NA	NA	NA	NA	T	T	T	N	T	T	T	T	N	T	T	T	Y	C	C	C	C	C	C	T	T	C	C	C	C	Y	C	C	C	N	T	T	T	T	T	T	T	C	T
AX-95809510	G/A	1	73139178	+	NA	NA	NA	NA	NA	NA	G	G	G	A	A	G	G	G	G	A	G	G	G	G	G	G	G	G	G	A	A	N	G	G	G	R	G	G	G	A	G	A	A	A	A	R	G	G	A
AX-95767756	G/C	1	73141204	+	NA	NA	NA	NA	NA	NA	G	G	G	G	G	G	G	G	G	G	G	G	S	G	S	G	G	G	G	G	G	C	G	S	S	G	G	G	G	G	G	G	G	G	G	G	G	C	G
AX-95769628	A/T	1	73142658	+	NA	NA	NA	NA	NA	NA	A	A	A	A	A	A	A	A	A	A	A	A	W	A	A	A	A	A	A	A	A	T	A	A	A	A	W	A	A	A	A	A	A	A	A	A	A	N	A
AX-95812152	A/G	1	73143141	+	NA	NA	NA	NA	NA	NA	A	A	A	A	A	A	A	A	A	A	A	A	A	R	A	A	A	A	A	A	A	G	R	A	A	A	N	A	A	A	A	A	A	A	A	A	A	G	A
AX-95797691	G/A	1	73144373	+	NA	NA	NA	NA	NA	NA	G	G	G	G	G	G	G	G	G	G	G	G	G	R	G	G	G	R	G	G	G	G	G	G	G	G	G	G	G	G	G	G	G	G	G	G	G	G	G
AX-95769680	A/G	1	73148540	+	NA	NA	NA	NA	NA	NA	A	A	A	A	A	A	A	A	A	A	A	A	R	G	N	G	G	G	G	A	A	G	G	R	G	R	G	G	G	A	A	A	A	A	A	A	A	G	A
AX-95800052	G/C	1	73153528	+	NA	NA	NA	NA	NA	NA	G	G	G	G	G	G	G	G	G	G	G	G	S	S	G	G	G	G	G	G	G	C	G	G	G	G	G	G	G	G	G	G	G	G	G	G	G	C	G
AX-95787795	T/C	1	73157862	+	NA	NA	NA	NA	NA	NA	T	T	T	T	T	T	T	T	T	T	T	T	Y	C	C	C	T	C	T	T	T	C	C	C	C	T	C	C	T	T	T	T	T	T	T	T	T	C	T
AX-95798799	C/A	1	73197881	+	NA	NA	NA	NA	NA	NA	A	A	A	C	C	A	A	C	A	C	A	A	C	C	N	M	C	C	C	C	C	C	C	C	M	C	C	C	C	C	C	C	C	C	C	M	C	C	C
AX-95790424	G/A	1	73989347	+	NA	NA	NA	NA	NA	NA	G	G	G	G	G	G	G	G	G	G	G	G	G	A	A	A	G	N	G	G	G	G	A	R	A	G	A	R	G	G	G	G	G	G	G	G	G	G	G
AX-95787988	T/C	1	74267136	+	NA	NA	NA	NA	NA	NA	T	T	T	T	T	T	T	C	N	T	T	T	T	T	Y	Y	T	T	T	T	N	C	Y	Y	Y	Y	T	T	T	T	C	C	T	C	T	Y	C	T	N
AX-95797890	T/C	1	74269293	+	NA	NA	NA	NA	NA	NA	T	T	T	T	T	T	T	C	T	T	T	T	C	T	C	C	C	C	T	T	C	C	C	C	C	C	C	C	T	T	C	C	T	C	C	C	C	C	C
AX-95791855	G/C	1	74269847	+	NA	NA	NA	NA	NA	NA	G	G	G	G	G	G	G	C	G	G	G	G	C	C	C	C	C	C	C	G	C	C	C	C	C	C	C	N	C	G	C	C	G	C	C	C	C	C	C
AX-95810972	G/A	1	74269911	+	NA	NA	NA	NA	NA	NA	G	G	G	G	G	G	G	A	G	G	G	G	A	G	G	G	A	G	A	G	A	A	G	G	G	A	G	G	A	G	A	A	G	A	A	A	A	A	A
AX-95797114	C/T	1	74270202	+	NA	NA	NA	NA	NA	NA	C	C	C	C	C	C	C	T	C	C	C	C	C	C	C	C	C	C	T	C	T	T	C	Y	N	Y	C	C	T	C	T	T	C	T	T	T	T	C	T
AX-95785985	G/C	1	74270256	+	NA	NA	NA	NA	NA	NA	G	G	G	G	G	G	G	C	G	G	G	G	C	C	C	C	C	C	C	G	C	C	C	C	C	C	C	C	C	G	C	C	G	C	C	C	C	C	C
AX-95812681	G/A	1	74270509	+	NA	NA	NA	NA	NA	NA	G	G	G	G	G	G	G	A	G	G	G	G	G	G	G	G	G	G	A	G	A	A	G	G	G	R	G	G	A	G	A	A	G	A	A	A	A	G	A
AX-95813194	T/G	1	74271658	+	NA	NA	NA	NA	NA	NA	T	T	T	T	T	T	T	G	T	T	T	T	K	G	G	N	K	G	G	T	G	G	K	G	G	N	K	G	G	T	G	G	T	G	G	G	G	K	G
AX-95813487	C/A	1	74272576	+	NA	NA	NA	NA	NA	NA	C	C	C	C	C	C	C	A	C	C	C	C	C	C	C	C	C	C	A	C	A	A	C	M	C	M	C	C	A	C	A	A	C	A	A	A	A	C	A
AX-95803509	G/A	1	74286193	+	NA	NA	NA	NA	NA	NA	G	G	G	G	G	G	G	G	G	G	G	G	R	R	N	R	A	A	G	G	A	A	N	A	N	A	A	A	G	G	A	G	G	G	A	R	G	N	G
AX-95793365	T/A	1	74286355	+	NA	NA	NA	NA	NA	NA	T	T	T	T	T	T	T	T	T	T	T	T	W	A	W	A	A	A	T	T	A	A	A	A	A	W	A	A	T	T	A	T	T	T	A	W	T	A	T
AX-95782856	T/G	1	74308577	+	NA	NA	NA	NA	NA	NA	T	T	T	T	T	T	T	T	T	T	T	T	T	N	T	T	T	T	T	T	G	T	T	T	T	K	T	T	T	T	T	T	T	T	G	T	T	T	T
AX-95814714	T/C	1	74314733	+	NA	NA	NA	NA	NA	NA	T	T	T	T	T	T	T	T	T	T	T	T	T	T	T	T	T	T	T	T	C	T	T	T	T	N	T	T	T	T	T	T	T	T	C	T	T	T	T
AX-95814039	T/C	1	74344815	+	NA	NA	NA	NA	NA	NA	T	T	T	T	T	T	T	T	T	C	T	C	C	C	C	C	C	C	C	C	C	C	C	C	C	N	C	C	C	C	C	C	C	C	C	C	C	Y	C
AX-95771350	G/A	1	74354617	+	NA	NA	NA	NA	NA	NA	G	G	G	G	G	G	G	G	G	G	G	G	R	A	A	A	A	A	A	G	A	A	A	A	A	N	A	A	A	G	A	G	G	A	A	R	G	R	G
AX-95784066	T/A	1	74354833	+	NA	NA	NA	NA	NA	NA	T	T	T	T	T	T	T	T	T	T	T	T	T	T	T	N	T	T	A	T	A	T	T	T	T	N	T	T	A	T	T	T	T	A	A	W	T	W	T
AX-95793652	G/A	1	74355962	+	NA	NA	NA	NA	NA	NA	G	G	G	G	G	G	G	G	G	G	G	G	R	A	A	A	A	A	A	G	A	A	A	A	A	N	A	A	A	G	A	G	G	A	A	R	G	R	G
AX-95771431	A/G	1	74357690	+	NA	NA	NA	NA	NA	NA	A	A	A	A	A	A	A	A	A	A	A	A	R	A	A	A	G	A	G	A	G	G	A	A	A	N	A	A	G	A	G	A	A	G	G	R	A	R	A
AX-95788085	G/T	1	74358763	+	NA	NA	NA	NA	NA	NA	G	G	G	G	G	G	G	G	G	G	G	G	T	K	T	K	T	T	T	G	T	T	T	T	T	K	T	T	T	G	T	G	G	T	T	N	G	T	G
AX-95806233	A/T	1	74358822	+	NA	NA	NA	NA	NA	NA	A	A	A	A	A	A	A	A	A	A	A	A	A	W	A	A	A	A	A	A	T	A	A	A	A	A	A	A	A	A	A	A	A	T	T	W	A	A	A
AX-95794012	C/T	1	74359262	+	NA	NA	NA	NA	NA	NA	C	C	C	C	C	C	C	C	C	C	C	C	Y	T	T	T	T	T	T	C	T	T	T	T	T	Y	T	T	T	C	T	C	C	T	T	Y	C	Y	C
AX-95780449	C/G	1	74360326	+	NA	NA	NA	NA	NA	NA	C	C	C	C	C	C	C	C	C	C	C	C	S	G	G	G	G	G	C	C	G	G	G	G	G	S	G	G	C	C	G	C	C	G	G	S	C	S	C
AX-95782337	G/T	1	74360513	+	NA	NA	NA	NA	NA	NA	G	G	G	G	G	G	G	G	G	G	G	G	T	T	T	T	T	T	T	G	T	T	T	T	T	T	T	T	T	G	T	G	G	T	T	K	G	T	G
AX-95806106	T/C	1	74363420	+	NA	NA	NA	NA	NA	NA	T	T	T	T	T	T	T	T	T	T	T	T	T	T	N	T	Y	T	N	T	C	Y	N	T	T	N	T	N	Y	T	T	T	T	C	C	C	T	Y	T
AX-95805160	A/C	1	74364992	+	NA	NA	NA	NA	NA	NA	A	A	A	A	A	A	A	A	A	A	A	A	M	C	C	C	C	C	C	A	C	C	M	C	C	M	N	C	C	A	C	A	A	C	C	M	A	C	A
AX-95790360	G/C	1	74365231	+	NA	NA	NA	NA	NA	NA	G	G	G	G	G	G	G	G	G	G	G	G	G	G	G	S	G	G	G	G	C	G	G	G	G	S	S	G	G	G	G	G	G	C	C	N	G	G	G
AX-95774578	A/T	1	74365420	+	NA	NA	NA	NA	NA	NA	A	A	A	A	A	A	A	A	A	A	A	A	T	T	T	T	T	T	T	A	T	T	T	T	T	W	T	T	T	A	T	T	A	T	T	T	A	T	A
AX-95774442	C/T	1	74374522	+	NA	NA	NA	NA	NA	NA	C	C	C	C	C	C	C	C	C	C	C	C	T	Y	T	T	T	T	T	C	T	T	T	Y	Y	Y	T	T	T	C	T	C	C	T	T	C	C	T	C
AX-95775164	G/T	1	74416386	+	NA	NA	NA	NA	NA	NA	G	G	G	G	G	G	G	G	G	G	G	G	G	K	K	K	G	G	G	G	G	G	K	G	G	G	N	K	G	G	G	G	G	G	G	G	G	G	N
AX-95783610	A/G	1	74482700	+	NA	NA	NA	NA	NA	NA	G	G	G	A	A	A	A	A	A	G	A	A	G	G	G	G	G	G	G	A	G	G	G	G	G	R	G	G	G	G	G	G	G	G	G	R	G	G	A
AX-95815717	C/A	1	74488487	+	NA	NA	NA	NA	NA	NA	A	A	A	C	C	C	C	C	C	C	C	C	C	C	C	C	C	C	C	C	A	C	C	M	M	M	C	C	C	C	C	C	C	C	C	C	C	C	C
AX-95799554	T/G	1	74488831	+	NA	NA	NA	NA	NA	NA	G	G	G	T	T	T	T	T	T	T	T	T	T	T	T	T	T	N	T	T	G	T	T	T	T	N	T	T	T	N	T	T	T	T	T	T	T	T	T
AX-95783176	C/T	1	74517342	+	NA	NA	NA	NA	NA	NA	T	T	T	C	C	C	C	C	C	C	C	C	C	T	Y	C	C	C	C	C	T	C	Y	Y	Y	C	C	Y	C	C	C	C	C	C	T	C	C	C	C
AX-95771445	C/T	1	74541359	+	NA	NA	NA	NA	NA	NA	C	C	C	C	C	C	C	C	C	C	C	C	C	C	C	C	Y	Y	C	C	T	C	C	C	C	C	C	C	C	C	Y	C	C	C	T	C	C	Y	C
AX-95775367	A/C	1	74658955	+	NA	NA	NA	NA	NA	NA	A	A	A	M	A	A	A	A	A	C	A	A	C	C	C	N	C	C	A	A	C	C	N	M	A	C	M	C	A	M	C	C	C	C	A	N	C	C	C
AX-95812144	G/T	1	74671516	+	NA	NA	NA	NA	NA	NA	G	G	G	G	G	G	G	G	G	G	G	G	G	G	G	G	G	G	G	G	G	G	G	G	G	G	G	G	G	G	G	G	G	G	G	G	G	G	G
AX-95790848	A/G	1	74733802	+	NA	NA	NA	NA	NA	NA	A	A	A	A	A	A	A	A	A	G	A	A	G	G	G	G	R	G	G	A	G	R	G	G	G	G	G	G	G	G	R	G	G	G	G	G	G	R	G
AX-95809376	T/C	1	75045747	+	NA	NA	NA	NA	NA	NA	T	T	T	C	C	T	C	T	C	T	C	T	T	T	T	T	T	T	T	T	T	T	T	T	T	T	T	T	T	T	T	T	T	T	T	T	T	T	T
AX-95812004	G/A	1	75191487	+	NA	NA	NA	NA	NA	NA	G	G	G	A	A	G	A	G	A	A	A	G	A	A	A	A	A	A	A	G	G	A	R	A	A	A	A	N	A	G	G	G	A	G	G	G	G	A	G
AX-95801266	A/G	1	75192305	+	NA	NA	NA	NA	NA	NA	A	A	A	G	G	A	G	A	G	G	G	A	G	R	G	G	G	G	G	A	A	G	G	G	G	G	G	G	G	A	A	A	G	A	A	A	A	G	A
AX-95782404	A/G	1	75192754	+	NA	NA	NA	NA	NA	NA	A	A	A	G	G	A	G	A	G	G	G	A	R	A	A	A	A	A	G	A	A	A	A	A	A	A	A	A	G	A	A	A	G	A	A	A	A	A	A
AX-95815120	A/G	1	75193218	+	NA	NA	NA	NA	NA	NA	A	A	A	G	G	A	G	A	G	G	G	A	R	G	G	G	G	G	G	A	A	G	G	G	G	G	G	G	G	A	A	A	G	A	A	A	A	A	A
AX-95794117	T/C	1	75193953	+	NA	NA	NA	NA	NA	NA	T	T	T	C	C	T	C	T	C	C	C	T	C	Y	C	C	C	T	C	T	T	C	C	C	C	C	Y	C	C	T	T	T	C	T	T	T	T	C	T
AX-95798228	G/A	1	75193985	+	NA	NA	NA	NA	NA	NA	G	G	G	A	A	G	A	G	A	A	A	G	R	G	G	G	A	G	A	G	G	A	G	G	G	R	G	G	A	G	G	G	A	G	G	G	G	G	G
AX-95801602	A/G	1	75194190	+	NA	NA	NA	NA	NA	NA	A	A	A	G	G	A	G	A	G	G	G	A	R	A	A	A	G	A	G	A	A	G	A	R	R	N	A	A	G	A	A	A	G	A	A	A	A	A	A
AX-95802730	T/C	1	75194213	+	NA	NA	NA	NA	NA	NA	T	T	T	C	C	T	C	T	C	C	C	T	Y	C	C	C	C	C	C	T	T	C	C	C	C	T	C	C	C	T	T	T	C	T	T	T	T	T	T
AX-95790749	G/A	1	75194404	+	NA	NA	NA	NA	NA	NA	G	G	G	A	A	G	A	G	A	A	A	G	R	G	G	G	A	N	A	G	G	A	G	G	G	N	G	G	A	G	G	G	A	G	G	G	G	G	G
AX-95815638	A/T	1	75194508	+	NA	NA	NA	NA	NA	NA	A	A	A	T	T	A	T	A	T	T	T	A	W	A	A	A	T	A	T	A	A	T	A	A	A	W	A	A	T	A	A	A	T	A	A	A	A	A	A
AX-95791064	T/C	1	75194630	+	NA	NA	NA	NA	NA	NA	T	T	T	C	C	T	C	T	C	C	C	T	Y	T	T	T	C	T	C	T	T	C	T	T	T	Y	T	T	C	T	T	T	C	T	T	T	T	T	T
AX-95784494	G/A	1	75195228	+	NA	NA	NA	NA	NA	NA	G	G	G	A	A	G	A	G	A	A	A	G	R	A	A	A	A	A	A	G	G	A	A	A	A	R	A	R	A	R	G	G	A	G	G	G	G	G	G
AX-95785559	T/A	1	75195303	+	NA	NA	NA	NA	NA	NA	T	T	T	A	A	T	A	T	A	A	A	T	N	T	T	T	A	T	A	T	T	A	T	T	T	T	T	T	A	T	T	T	A	T	T	T	T	T	T
AX-95788506	A/T	1	75195453	+	NA	NA	NA	NA	NA	NA	A	A	A	T	T	A	T	A	T	T	T	A	W	T	T	T	T	T	N	A	A	T	T	T	T	A	T	N	N	A	A	A	T	A	A	A	A	A	A
AX-95776209	T/A	1	75195650	+	NA	NA	NA	NA	NA	NA	T	T	T	A	A	T	A	T	A	A	A	T	W	N	T	N	A	N	A	T	T	A	N	T	N	N	W	T	A	T	T	T	A	T	T	T	T	T	T
AX-95791629	G/A	1	75195746	+	NA	NA	NA	NA	NA	NA	G	G	G	R	A	G	A	G	A	A	A	G	G	G	G	G	A	G	A	G	G	A	G	G	G	G	G	G	R	N	G	G	A	G	G	G	G	G	G
AX-95782229	T/C	1	75196024	+	NA	NA	NA	NA	NA	NA	T	T	T	C	C	T	C	T	C	C	C	T	T	Y	Y	Y	C	Y	C	T	T	C	Y	Y	Y	T	Y	Y	C	T	T	T	C	T	T	T	T	T	T
AX-95781162	A/G	1	75196056	+	NA	NA	NA	NA	NA	NA	A	A	A	G	G	A	G	A	G	G	G	A	R	G	G	G	G	G	G	A	A	G	G	G	G	R	G	G	G	A	A	A	G	A	A	A	A	A	A
AX-95788337	T/C	1	75196090	+	NA	NA	NA	NA	NA	NA	T	T	T	C	C	T	C	T	C	C	C	T	Y	T	T	T	C	T	C	T	T	C	T	T	T	Y	T	T	C	T	T	T	C	T	T	T	T	T	T
AX-95815953	A/G	1	75196174	+	NA	NA	NA	NA	NA	NA	A	A	A	G	G	A	G	A	G	G	G	A	R	R	R	A	G	A	G	N	A	G	A	A	A	R	A	A	G	A	A	A	G	A	A	R	A	A	N
AX-95782541	C/T	1	75196392	+	NA	NA	NA	NA	NA	NA	C	C	C	T	T	C	T	C	T	T	T	C	Y	C	C	C	T	C	T	C	C	T	C	C	C	C	C	C	T	C	C	C	T	C	C	C	C	C	C
AX-95770752	C/T	1	75196538	+	NA	NA	NA	NA	NA	NA	C	C	C	T	T	C	T	C	T	T	T	C	Y	C	C	C	T	C	N	C	C	T	C	C	C	C	C	C	N	C	C	C	T	C	C	C	C	C	C
AX-95780906	T/C	1	75196566	+	NA	NA	NA	NA	NA	NA	T	T	T	C	C	T	C	T	C	C	C	T	Y	C	C	C	C	C	N	T	T	C	C	C	C	T	C	C	N	T	T	T	C	T	T	T	T	T	T
AX-95770639	T/G	1	75196798	+	NA	NA	NA	NA	NA	NA	T	T	T	G	G	T	G	T	G	G	G	T	K	G	G	G	G	G	G	T	T	G	G	G	G	K	G	G	G	T	T	T	G	T	T	T	T	T	T
AX-95813845	T/G	1	75196888	+	NA	NA	NA	NA	NA	NA	T	T	T	G	G	T	G	T	G	G	G	T	K	G	G	G	G	G	G	T	T	G	G	G	G	N	G	G	G	T	T	T	G	T	T	T	T	T	T
AX-95797364	A/G	1	75196973	+	NA	NA	NA	NA	NA	NA	A	A	A	G	G	A	G	A	G	G	G	A	R	G	N	G	G	A	G	A	A	G	G	N	R	A	G	A	G	A	A	A	G	A	A	A	A	A	A
AX-95772230	A/G	1	75197164	+	NA	NA	NA	NA	NA	NA	A	A	A	G	G	A	G	A	G	G	G	A	R	A	A	A	G	A	G	A	A	G	A	A	A	A	A	A	G	A	A	A	G	A	A	A	A	N	A
AX-95815476	T/C	1	75197356	+	NA	NA	NA	NA	NA	NA	T	T	T	C	C	T	C	T	C	C	C	T	N	Y	Y	T	C	T	C	N	T	C	Y	T	T	T	Y	T	C	N	T	T	C	T	T	T	T	T	T
AX-95815288	G/T	1	75197571	+	NA	NA	NA	NA	NA	NA	G	G	G	T	T	G	T	G	K	T	T	G	N	K	K	K	T	T	T	G	G	T	K	N	K	G	K	K	T	G	G	G	T	G	G	G	G	G	G
AX-95789374	G/C	1	75197647	+	NA	NA	NA	NA	NA	NA	G	G	G	C	C	G	C	G	C	C	C	G	S	S	C	G	C	C	C	G	G	C	G	N	C	S	S	C	C	G	G	G	C	G	G	G	G	G	G
AX-95793224	A/T	1	75450613	+	NA	NA	NA	NA	NA	NA	A	A	A	A	A	A	A	A	A	A	A	A	W	N	A	A	A	A	T	A	A	A	A	A	A	T	A	A	T	A	A	A	A	A	A	A	A	A	A
AX-95787650	A/G	1	75573245	+	NA	NA	NA	NA	NA	NA	A	A	A	A	G	A	A	A	A	G	A	A	G	G	G	G	G	G	G	A	A	G	G	G	G	G	G	N	G	G	A	G	G	A	A	G	G	G	A
AX-95769984	G/T	1	75575467	+	NA	NA	NA	NA	NA	NA	G	G	G	G	T	G	G	G	G	T	G	G	T	N	T	T	T	T	T	G	G	T	T	T	T	T	T	T	T	G	G	G	T	G	G	K	G	T	G
AX-95797316	A/G	1	75577418	+	NA	NA	NA	NA	NA	NA	A	A	A	A	G	A	A	A	A	G	A	A	G	G	G	G	G	G	G	A	A	G	G	G	G	G	G	G	G	G	A	G	G	A	A	G	G	G	A
AX-95796685	G/C	1	75591717	+	NA	NA	NA	NA	NA	NA	G	G	G	G	C	G	G	G	G	C	G	G	C	C	C	C	N	C	C	G	G	C	C	C	C	C	C	C	C	C	G	C	C	C	G	C	C	C	G
AX-95805423	G/C	1	75591734	+	NA	NA	NA	NA	NA	NA	G	G	G	G	C	G	G	G	S	C	G	G	C	C	C	C	C	C	C	G	G	C	C	C	C	C	C	C	C	C	G	C	C	C	G	C	C	C	G
AX-95806181	A/G	1	75607836	+	NA	NA	NA	NA	NA	NA	A	A	A	A	G	A	A	A	A	A	A	A	G	R	R	A	G	A	N	A	A	G	G	G	G	G	A	G	N	A	A	A	A	A	A	R	A	G	A
AX-95808486	T/G	1	75618792	+	NA	NA	NA	NA	NA	NA	T	T	T	T	G	T	T	T	T	G	T	T	G	K	G	K	G	K	G	T	T	G	K	G	G	G	K	G	G	T	T	T	G	T	T	K	T	G	T
AX-95777471	A/C	1	75638607	+	NA	NA	NA	NA	NA	NA	A	A	A	A	C	A	A	A	A	C	A	A	C	C	C	C	C	C	C	A	A	C	C	C	C	C	C	C	C	A	A	A	C	A	A	M	A	C	A
AX-95779766	T/C	1	75658356	+	NA	NA	NA	NA	NA	NA	T	T	T	T	C	T	T	T	T	C	T	T	C	C	N	Y	C	C	C	T	T	C	Y	C	C	C	Y	C	C	C	T	C	C	C	T	C	C	C	T
AX-95791659	C/A	1	75689220	+	NA	NA	NA	NA	NA	NA	C	C	C	C	A	C	C	A	C	A	C	A	A	A	A	A	A	M	A	A	A	A	A	A	A	A	A	A	A	A	A	A	A	A	A	A	A	A	A
AX-95795569	T/A	1	75822095	+	NA	NA	NA	NA	NA	NA	A	A	A	A	A	A	A	T	N	T	A	T	T	N	T	N	T	W	T	W	T	T	W	T	T	T	W	T	T	T	T	T	T	T	T	T	T	W	T
AX-95778995	A/T	1	75867341	+	NA	NA	NA	NA	NA	NA	A	A	A	A	A	A	A	T	A	A	A	T	A	W	A	W	A	A	A	T	A	A	N	A	A	A	W	A	A	A	T	A	A	A	T	W	A	A	T
AX-95808832	C/T	1	76070994	+	NA	NA	NA	NA	NA	NA	C	C	C	C	C	C	C	C	C	C	C	C	C	C	Y	C	C	C	C	C	C	C	C	C	C	C	C	C	C	C	C	C	C	C	C	C	C	C	C
AX-95796735	T/C	1	76525057	+	NA	NA	NA	NA	NA	NA	T	T	T	T	T	T	T	C	T	C	T	C	C	C	C	Y	C	C	C	T	T	C	N	C	C	T	Y	C	C	C	C	C	C	C	C	Y	C	Y	C
AX-95782131	C/T	1	76735982	+	NA	NA	NA	NA	NA	NA	C	C	C	C	C	T	C	C	C	C	C	C	C	Y	C	Y	C	Y	C	C	C	C	Y	C	C	C	Y	Y	C	C	C	C	C	C	C	C	C	C	C
AX-95799791	A/C	1	76810435	+	NA	NA	NA	NA	NA	NA	A	A	A	C	C	A	C	A	C	C	C	C	C	C	C	C	C	M	C	N	C	C	C	C	C	C	C	C	C	C	A	C	C	C	C	C	C	C	C
AX-95772895	T/G	1	76825021	+	NA	NA	NA	NA	NA	NA	T	T	T	G	G	T	G	T	G	T	G	G	T	T	T	T	T	T	T	T	G	T	T	T	T	G	T	T	T	T	T	T	T	T	T	T	T	T	T
AX-95796169	C/A	1	76882947	+	NA	NA	NA	NA	NA	NA	C	C	C	C	C	C	C	A	C	A	C	A	A	M	A	M	A	A	A	A	C	A	N	M	M	A	M	A	A	A	C	A	A	C	C	A	A	A	C
AX-95798352	A/C	1	76883403	+	NA	NA	NA	NA	NA	NA	A	A	A	A	A	A	A	C	A	C	A	C	C	A	A	A	M	A	A	C	A	A	A	A	A	A	A	A	N	C	A	C	C	A	A	C	C	A	A
AX-95789037	G/C	1	76884548	+	NA	NA	NA	NA	NA	NA	G	G	G	G	G	G	G	C	G	C	G	C	C	C	C	C	C	C	G	C	G	C	C	C	C	S	C	C	G	C	G	C	C	G	G	C	C	C	G
AX-95810237	G/A	1	76895153	+	NA	NA	NA	NA	NA	NA	G	G	G	G	G	G	G	A	G	A	G	A	G	A	R	N	G	N	A	A	A	A	A	R	A	R	N	A	A	R	G	A	A	G	G	A	A	G	N
AX-95768609	G/A	1	76895416	+	NA	NA	NA	NA	NA	NA	G	G	G	G	G	G	G	A	G	A	G	A	G	G	G	G	G	G	G	A	A	G	G	G	G	R	G	G	G	A	G	A	A	G	G	A	A	G	A
AX-95803164	T/C	1	76896736	+	NA	NA	NA	NA	NA	NA	T	T	T	T	T	T	T	C	T	C	T	C	C	Y	Y	Y	C	N	C	C	C	C	C	C	C	C	C	Y	C	C	T	C	C	T	T	C	C	C	C
AX-95793730	A/C	1	76897089	+	NA	NA	NA	NA	NA	NA	A	A	A	A	A	A	A	C	A	C	A	C	A	A	A	A	A	A	A	C	C	N	A	A	A	M	A	A	A	C	A	C	C	A	A	C	C	A	C
AX-95798150	C/T	1	76897290	+	NA	NA	NA	NA	NA	NA	C	C	C	C	C	C	C	T	C	T	C	T	C	C	C	C	C	C	C	T	T	C	C	C	C	Y	C	C	C	T	C	T	T	C	C	T	T	C	T
AX-95796892	T/G	1	76900683	+	NA	NA	NA	NA	NA	NA	T	T	T	T	T	T	T	G	T	G	T	G	G	K	G	G	G	G	G	G	G	G	K	G	G	G	N	G	G	G	T	G	G	T	T	G	G	G	G
AX-95793034	A/G	1	76906116	+	NA	NA	NA	NA	NA	NA	A	A	A	A	A	A	A	G	A	G	A	G	G	R	R	G	G	R	R	G	N	G	R	G	G	G	R	R	G	G	A	G	G	A	A	G	G	N	G
AX-95783034	T/A	1	76910182	+	NA	NA	NA	NA	NA	NA	T	T	T	T	T	T	T	W	T	T	T	W	T	T	T	T	T	T	T	T	T	T	T	T	T	N	T	T	T	T	T	T	T	T	T	T	T	T	T
AX-95772099	G/A	1	76910866	+	NA	NA	NA	NA	NA	NA	G	G	G	G	G	G	G	A	G	A	G	A	R	A	R	A	A	A	G	A	A	G	A	A	A	R	A	A	G	A	G	A	A	G	G	A	A	R	A
AX-95810645	T/G	1	76958977	+	NA	NA	NA	NA	NA	NA	T	T	T	T	T	T	T	G	T	G	T	G	G	G	G	G	G	G	G	G	G	G	G	G	G	G	G	G	G	G	T	G	G	T	T	T	G	G	G
AX-95789583	G/A	1	76989222	+	NA	NA	NA	NA	NA	NA	A	A	A	A	A	G	A	G	A	G	A	G	G	G	G	G	G	N	G	G	G	G	G	G	G	G	N	G	G	G	A	G	G	G	A	R	G	G	G
AX-95797324	T/A	1	76989840	+	NA	NA	NA	NA	NA	NA	T	T	T	T	T	A	T	A	T	T	T	T	T	T	T	T	T	T	T	T	A	T	T	T	T	T	T	T	T	N	T	T	T	T	T	T	T	T	T
AX-95794583	C/T	1	76990856	+	NA	NA	NA	NA	NA	NA	C	C	C	C	C	T	C	C	C	C	C	C	T	T	T	T	T	T	T	T	C	T	T	T	T	N	T	T	T	C	C	C	C	C	C	C	C	T	C
AX-95768871	G/A	1	77107070	+	NA	NA	NA	NA	NA	NA	A	A	A	A	A	G	A	G	A	A	A	G	N	G	R	R	G	R	G	G	G	G	N	R	N	G	G	G	G	A	A	A	A	A	A	R	A	R	G
AX-95808546	G/A	1	77109041	+	NA	NA	NA	NA	NA	NA	A	A	A	A	A	G	A	G	A	A	A	G	R	A	A	A	G	A	A	A	G	G	A	A	A	G	A	A	A	A	A	A	A	A	A	R	A	R	G
AX-95811700	T/G	1	77109051	+	NA	NA	NA	NA	NA	NA	G	G	G	G	G	T	G	T	G	G	G	T	K	G	G	G	T	G	G	G	T	T	G	G	G	T	G	G	G	G	G	G	G	G	G	N	G	K	T
AX-95794712	T/A	1	77129349	+	NA	NA	NA	NA	NA	NA	A	A	A	A	A	T	A	T	A	T	A	T	T	A	W	A	T	W	T	T	T	T	A	W	A	T	A	T	T	T	A	T	T	T	A	T	T	T	T
AX-95782060	G/A	1	77133859	+	NA	NA	NA	NA	NA	NA	A	A	A	A	A	G	A	G	A	G	A	G	G	G	G	G	G	R	G	G	G	G	G	G	G	G	G	R	G	G	A	G	G	G	A	G	G	G	G
AX-95791637	G/A	1	77349544	+	NA	NA	NA	NA	NA	NA	G	G	G	G	G	A	G	G	G	G	G	G	G	R	R	R	G	G	G	G	G	G	R	R	R	G	R	G	G	G	G	G	G	G	G	G	G	G	G
AX-95776832	A/T	1	77411522	+	NA	NA	NA	NA	NA	NA	A	A	A	T	T	A	T	A	T	A	T	A	A	A	A	A	A	A	A	A	A	A	A	A	A	A	A	A	A	A	T	A	A	A	A	A	A	A	A
AX-95777970	G/T	1	77435775	+	NA	NA	NA	NA	NA	NA	T	T	T	T	T	G	T	T	T	G	T	G	G	G	G	K	G	G	G	G	T	G	G	G	G	G	G	N	G	G	T	G	G	G	G	G	G	G	G
AX-95809740	C/T	1	77574431	+	NA	NA	NA	NA	NA	NA	C	C	C	C	C	T	C	C	Y	C	C	T	C	C	C	C	C	C	C	T	C	C	C	C	N	Y	C	C	C	C	C	C	C	C	C	C	C	C	C
AX-95787151	C/T	1	77862257	+	NA	NA	NA	NA	NA	NA	T	T	T	T	T	C	T	T	T	C	T	T	C	T	T	T	C	T	C	T	T	C	T	T	T	Y	T	T	C	C	T	C	C	C	T	C	C	C	C
AX-95776404	G/A	1	77916027	+	NA	NA	NA	NA	NA	NA	A	A	A	A	A	G	A	A	A	G	A	A	G	G	G	G	G	G	G	A	A	G	G	G	G	R	G	G	G	G	A	G	G	G	A	G	G	G	G
AX-95796905	G/A	1	78154902	+	NA	NA	NA	NA	NA	NA	G	G	G	A	A	G	A	G	A	A	A	G	G	G	G	G	G	G	G	G	G	G	G	G	G	G	G	G	G	A	A	G	A	G	G	G	G	G	G
AX-95797020	C/T	1	78203419	+	NA	NA	NA	NA	NA	NA	T	C	T	C	C	T	C	T	C	C	C	T	C	Y	Y	Y	C	C	C	T	T	C	N	C	C	N	C	C	C	C	C	C	C	T	T	Y	C	C	C
AX-95783233	C/T	1	78263309	+	NA	NA	NA	NA	NA	NA	T	C	T	C	C	T	C	T	C	C	C	T	C	C	C	Y	C	C	C	T	T	C	Y	Y	C	T	N	C	C	C	C	C	C	T	T	N	C	C	C
AX-95808604	A/G	1	78302255	+	NA	NA	NA	NA	NA	NA	G	A	G	A	A	G	A	G	A	G	A	G	A	A	R	A	A	G	A	G	G	A	A	A	A	G	A	A	A	G	A	G	G	A	G	N	A	A	G
AX-95812458	A/G	1	78309987	+	NA	NA	NA	NA	NA	NA	G	A	G	A	A	G	A	G	A	G	A	G	A	A	A	A	A	A	A	G	G	A	A	A	A	R	A	A	A	G	A	A	G	A	G	R	A	A	A
AX-95792508	A/C	1	78325159	+	NA	NA	NA	NA	NA	NA	A	M	A	C	C	A	C	A	C	A	C	A	M	C	M	C	M	M	N	A	A	A	M	M	M	A	C	M	A	A	C	A	A	C	A	A	C	A	A
AX-95802214	A/G	1	78375122	+	NA	NA	NA	NA	NA	NA	G	A	G	A	A	G	A	G	N	A	A	A	A	A	R	A	A	A	A	A	A	A	R	R	A	A	A	A	A	A	A	A	A	A	A	A	A	A	A
AX-95783805	T/C	1	78524197	+	NA	NA	NA	NA	NA	NA	C	T	C	Y	T	C	T	C	T	C	T	C	T	T	T	T	T	T	T	C	C	T	T	T	T	Y	T	T	Y	N	T	T	C	T	C	Y	T	T	C
AX-95792735	C/A	1	78524612	+	NA	NA	NA	NA	NA	NA	C	C	C	A	A	C	A	C	A	C	A	C	C	C	C	M	C	C	C	C	C	C	C	C	C	C	M	C	C	C	A	A	C	A	C	M	A	C	C
AX-95781206	G/A	1	78525073	+	NA	NA	NA	NA	NA	NA	A	G	A	G	G	A	G	A	G	A	G	A	G	G	G	G	G	G	G	A	A	G	G	G	G	R	G	G	G	A	G	G	A	G	A	R	G	G	A
AX-95790496	G/A	1	78597012	+	NA	NA	NA	NA	NA	NA	G	G	G	A	A	G	A	G	R	G	A	G	G	R	R	R	G	N	G	G	G	G	R	N	R	G	A	R	G	G	A	G	G	G	G	G	G	G	G
AX-95806108	C/A	1	78882141	+	NA	NA	NA	NA	NA	NA	A	C	A	C	C	A	C	C	C	C	C	C	C	C	C	C	C	C	C	C	C	C	C	C	C	C	C	N	C	C	C	C	C	C	C	C	C	C	A
AX-95770831	C/T	1	79565078	+	NA	NA	NA	NA	NA	NA	T	C	N	C	C	C	C	C	C	C	C	C	C	C	C	C	C	C	C	C	C	C	C	C	C	C	C	C	C	C	C	C	C	C	C	C	C	C	N
AX-95778730	A/G	1	79565667	+	NA	NA	NA	NA	NA	NA	G	A	G	A	A	A	A	A	A	A	A	A	A	A	A	A	A	A	A	A	A	A	A	A	A	A	A	A	A	A	A	A	A	A	A	A	A	A	G
AX-95776688	A/T	1	80426078	+	NA	NA	NA	NA	NA	NA	A	T	A	A	A	A	A	A	A	A	A	A	T	A	A	A	T	T	T	A	W	N	A	A	A	W	A	A	N	A	A	A	A	A	A	W	T	W	A
AX-95814489	G/A	1	80507033	+	NA	NA	NA	NA	NA	NA	A	A	A	G	G	G	G	A	G	A	G	A	A	A	A	A	A	A	A	A	A	A	A	A	A	R	A	A	A	A	G	A	A	A	A	A	A	A	G
AX-95795610	G/A	1	81007601	+	NA	NA	NA	NA	NA	NA	G	A	G	G	G	G	G	G	G	G	G	A	A	R	A	R	A	A	A	A	A	A	R	A	R	G	R	R	A	A	G	A	A	A	A	A	A	A	G
AX-95802665	T/A	1	81045187	+	NA	NA	NA	NA	NA	NA	T	T	T	T	T	T	T	T	T	T	T	T	T	T	T	T	T	T	T	T	T	T	T	T	T	T	T	T	T	T	T	T	T	T	T	T	T	T	T
AX-95772648	T/G	1	81057911	+	NA	NA	NA	NA	NA	NA	T	G	T	T	T	T	T	T	T	T	T	T	G	G	G	G	G	G	G	G	G	G	G	G	G	K	G	G	G	T	T	T	T	G	T	K	G	G	T
AX-95815321	T/C	1	81349410	+	NA	NA	NA	NA	NA	NA	T	T	T	T	T	T	T	T	T	T	T	T	T	Y	T	C	T	T	T	T	T	T	C	T	T	T	C	N	T	C	T	T	T	T	T	T	C	T	T
AX-95791229	C/T	1	81364667	+	NA	NA	NA	NA	NA	NA	C	T	C	C	C	C	C	C	C	C	C	C	T	C	C	C	T	C	C	C	Y	T	C	C	C	Y	C	C	C	T	C	C	C	C	C	C	T	Y	C
AX-95788863	A/G	1	81721402	+	NA	NA	NA	NA	NA	NA	G	G	G	G	A	A	A	A	A	G	A	A	G	R	G	G	G	R	G	A	A	G	G	G	G	G	G	G	G	A	A	A	G	G	A	R	G	G	A
AX-95802202	A/G	1	81721972	+	NA	NA	NA	NA	NA	NA	G	G	G	G	A	A	A	A	A	G	A	A	G	N	R	G	G	G	G	A	A	G	G	G	G	N	G	G	G	N	A	A	G	A	A	N	A	G	A
AX-95771059	T/G	1	83084389	+	NA	NA	NA	NA	NA	NA	T	T	T	T	T	T	T	T	G	T	G	T	T	T	K	T	T	K	T	T	T	T	T	K	K	T	T	K	T	T	T	T	T	T	T	T	T	N	T
AX-95807701	C/T	1	83789383	+	NA	NA	NA	NA	NA	NA	C	C	C	C	C	C	C	C	C	C	C	T	C	C	C	Y	C	C	C	C	T	C	Y	C	C	C	Y	C	C	C	C	C	C	C	T	C	C	C	T
AX-95800166	C/T	1	83804865	+	NA	NA	NA	NA	NA	NA	T	T	T	C	C	C	C	C	C	T	C	T	T	T	T	T	T	T	T	C	T	T	T	T	T	T	T	T	T	T	C	T	T	T	T	Y	T	T	T
AX-95784083	C/T	1	83896435	+	NA	NA	NA	NA	NA	NA	C	C	C	C	C	C	C	C	C	C	C	C	C	Y	Y	Y	C	Y	C	C	C	C	Y	C	Y	C	Y	Y	C	Y	C	C	C	C	C	C	C	N	C
AX-95781196	G/C	1	84027017	+	NA	NA	NA	NA	NA	NA	G	G	G	G	G	G	G	C	G	C	G	G	G	S	S	S	G	G	G	G	C	G	S	S	S	G	S	G	G	C	G	C	C	C	C	N	C	G	G
AX-95770611	C/G	1	84027053	+	NA	NA	NA	NA	NA	NA	C	C	C	C	C	C	C	G	C	G	C	C	C	N	C	C	C	C	C	C	G	C	C	C	C	C	C	C	C	G	C	G	G	G	G	S	G	C	C
AX-95801420	T/C	1	84027374	+	NA	NA	NA	NA	NA	NA	T	T	T	T	T	T	T	C	T	C	T	T	T	T	T	T	T	Y	T	T	C	T	T	T	T	T	Y	Y	T	C	T	C	C	C	C	Y	C	T	T
AX-95780797	C/G	1	84027772	+	NA	NA	NA	NA	NA	NA	C	C	C	C	C	C	C	G	C	G	C	C	C	C	C	C	C	C	C	C	G	C	C	C	C	C	C	C	C	G	C	G	G	G	G	S	G	C	C
AX-95807166	G/C	1	84114530	+	NA	NA	NA	NA	NA	NA	C	N	C	G	G	G	G	G	G	G	G	G	C	C	G	S	C	S	G	G	G	C	S	G	G	G	S	S	G	G	G	G	G	G	G	G	G	G	C
AX-95775323	C/T	1	84461039	+	NA	NA	NA	NA	NA	NA	T	C	T	C	C	C	C	T	C	T	C	C	T	T	T	T	T	T	T	T	C	T	T	T	T	T	T	T	T	T	C	T	T	T	T	N	T	T	T
AX-95783419	A/T	1	84475470	+	NA	NA	NA	NA	NA	NA	T	A	T	A	A	A	A	T	A	T	A	A	T	T	T	T	T	T	T	T	A	T	T	T	T	T	T	W	T	T	A	T	T	T	T	T	T	T	T
AX-95782499	G/T	1	84546496	+	NA	NA	NA	NA	NA	NA	T	G	T	G	G	G	G	T	G	T	G	G	T	T	T	T	T	T	T	G	G	T	T	T	T	T	T	T	T	T	G	T	T	G	G	K	G	T	G
AX-95794115	T/G	1	84790041	+	NA	NA	NA	NA	NA	NA	G	T	G	T	T	T	T	G	T	G	T	T	G	G	G	G	G	G	G	G	T	G	G	G	G	G	G	N	G	G	T	G	G	G	G	K	G	G	G
AX-95769054	T/A	1	85236157	+	NA	NA	NA	NA	NA	NA	T	T	T	T	T	T	T	A	T	T	T	T	T	W	W	W	T	N	T	T	T	T	W	N	T	T	T	T	T	T	T	T	T	T	T	T	T	T	T
AX-95780152	G/A	1	85465474	+	NA	NA	NA	NA	NA	NA	G	G	G	G	G	G	G	A	G	G	G	G	G	G	G	G	G	G	G	G	G	G	G	G	G	G	G	G	G	G	G	G	G	G	G	G	G	G	G
AX-95787234	C/T	1	85736903	+	NA	NA	NA	NA	NA	NA	C	T	C	T	T	T	T	C	C	C	C	C	C	C	C	C	C	C	C	C	C	C	C	C	C	C	C	Y	C	C	C	C	C	C	C	C	C	C	C
AX-95805300	A/T	1	86091453	+	NA	NA	NA	NA	NA	NA	A	A	A	T	T	T	T	A	A	A	A	A	A	N	A	A	A	W	A	A	T	A	A	A	A	A	A	A	A	A	A	A	A	A	A	A	A	A	T
AX-95792390	A/T	1	86092005	+	NA	NA	NA	NA	NA	NA	A	A	A	T	T	T	T	A	A	A	A	A	A	A	A	A	A	A	A	A	T	A	A	A	A	A	A	N	A	A	A	A	A	A	A	A	A	A	T
AX-95792955	A/G	1	86092167	+	NA	NA	NA	NA	NA	NA	A	A	A	A	A	A	A	A	A	A	A	G	A	A	A	A	A	A	N	G	A	A	A	A	A	A	A	A	A	A	G	A	A	A	G	N	A	A	A
AX-95794192	C/T	1	86130028	+	NA	NA	NA	NA	NA	NA	C	C	C	T	T	T	T	C	C	T	C	C	C	Y	Y	C	C	C	C	C	T	C	C	Y	N	C	C	Y	C	N	C	C	T	C	C	C	C	C	T
AX-95784615	G/A	1	86168360	+	NA	NA	NA	NA	NA	NA	G	G	G	A	A	A	A	G	G	G	G	G	G	G	G	G	G	G	G	G	G	G	G	G	G	G	G	G	G	G	G	G	G	G	G	G	G	G	G
AX-95813955	A/G	1	86177343	+	NA	NA	NA	NA	NA	NA	A	A	A	G	G	G	G	A	A	A	A	A	A	A	A	A	A	A	A	A	G	A	A	A	A	A	A	A	A	A	A	A	A	A	A	A	A	A	G
AX-95812895	T/G	1	86220689	+	NA	NA	NA	NA	NA	NA	T	T	T	T	T	T	T	T	T	T	T	T	T	T	T	T	T	T	T	T	T	T	T	T	T	T	T	T	T	T	T	T	T	T	T	T	T	T	T
AX-95809997	G/A	1	86232630	+	NA	NA	NA	NA	NA	NA	G	G	G	G	G	G	G	A	G	G	G	A	G	G	G	N	G	G	G	G	G	G	R	G	G	G	G	G	G	G	A	G	G	G	G	G	G	G	G
AX-95816135	C/T	1	86301112	+	NA	NA	NA	NA	NA	NA	C	C	C	T	T	C	T	C	C	C	C	C	C	C	C	C	C	C	C	C	T	C	C	C	C	C	C	C	C	C	C	C	C	C	C	C	C	C	T
AX-95775070	C/T	1	86301422	+	NA	NA	NA	NA	NA	NA	C	C	C	T	T	C	T	C	C	C	C	C	C	C	C	C	C	C	C	T	T	C	C	C	C	C	C	C	C	C	C	T	C	C	T	T	C	C	T
AX-95801635	A/G	1	86319110	+	NA	NA	NA	NA	NA	NA	A	A	A	A	A	A	A	G	A	A	A	A	A	A	A	A	A	A	A	A	A	A	A	A	A	A	A	A	A	A	A	A	A	A	A	A	A	A	A
AX-95801948	A/C	1	86360749	+	NA	NA	NA	NA	NA	NA	A	A	A	A	A	A	A	C	A	A	A	C	A	A	A	A	A	A	M	A	A	A	A	A	A	A	A	A	M	A	C	A	A	A	A	A	A	A	C
AX-95781219	G/A	1	86433806	+	NA	NA	NA	NA	NA	NA	A	A	A	G	G	G	G	A	G	A	G	A	A	A	A	A	A	N	A	G	G	A	A	A	A	A	A	A	A	G	A	G	A	G	G	G	G	A	A
AX-95777070	C/G	1	86452376	+	NA	NA	NA	NA	NA	NA	C	C	C	C	C	C	C	G	G	C	G	G	C	S	C	S	C	C	C	C	C	C	C	C	C	C	S	S	C	C	G	C	C	C	C	C	C	C	C
AX-95788370	C/T	1	86492023	+	NA	NA	NA	NA	NA	NA	C	C	C	T	T	T	T	C	C	C	C	C	C	Y	Y	Y	C	Y	C	C	T	Y	Y	T	T	C	Y	C	C	C	C	T	C	C	T	T	C	C	T
AX-95812915	G/A	1	86513688	+	NA	NA	NA	NA	NA	NA	G	G	G	G	G	G	G	A	G	G	G	A	G	G	G	G	G	G	N	G	G	G	G	G	G	G	G	G	G	G	A	G	G	G	G	G	G	G	G
AX-95772510	C/G	1	86569003	+	NA	NA	NA	NA	NA	NA	C	C	C	C	C	C	C	G	C	C	C	G	C	S	C	C	C	C	C	C	C	C	C	C	C	C	C	C	C	C	C	C	C	G	G	C	C	C	C
AX-95796025	C/T	1	86572796	+	NA	NA	NA	NA	NA	NA	C	C	C	C	C	C	C	T	C	C	C	T	C	C	C	C	C	C	C	C	C	C	C	C	C	C	C	C	C	N	C	C	C	T	T	C	C	C	C
AX-95779092	G/A	1	86664616	+	NA	NA	NA	NA	NA	NA	G	G	G	A	A	G	A	G	G	G	G	G	G	R	G	G	G	G	G	G	A	G	G	G	G	G	G	G	G	G	G	G	G	G	G	G	G	G	G
AX-95785716	C/T	1	86675657	+	NA	NA	NA	NA	NA	NA	C	C	C	T	C	T	T	C	C	C	C	C	C	C	C	C	C	C	C	C	C	C	C	C	C	C	C	C	C	C	C	C	C	C	C	C	C	C	C
AX-95787046	T/C	1	86677589	+	NA	NA	NA	NA	NA	NA	T	T	T	T	T	T	T	C	C	T	C	C	T	T	T	T	T	T	T	T	T	T	T	T	T	T	T	T	T	T	C	T	T	T	C	T	T	T	T
AX-95785876	G/T	1	86854325	+	NA	NA	NA	NA	NA	NA	T	T	T	G	G	G	G	G	G	G	G	G	T	T	T	T	T	T	T	G	G	T	T	T	T	T	T	T	T	G	G	G	G	G	G	G	G	T	G
AX-95785708	C/T	1	86854689	+	NA	NA	NA	NA	NA	NA	C	C	C	C	C	C	C	C	C	C	C	C	C	Y	C	Y	C	C	C	C	C	C	Y	C	C	N	Y	C	C	C	C	C	C	C	C	C	C	C	C
AX-95795272	C/T	1	86855109	+	NA	NA	NA	NA	NA	NA	C	C	C	C	C	C	C	C	C	C	C	C	C	N	C	C	C	C	C	C	C	C	C	C	C	Y	C	N	C	C	C	C	C	C	C	C	C	Y	C
AX-95778289	C/G	1	86855147	+	NA	NA	NA	NA	NA	NA	C	C	C	C	C	C	C	C	C	C	C	C	C	S	C	S	C	C	C	C	C	C	S	S	S	G	S	C	C	C	C	C	C	C	C	C	C	S	C
AX-95809916	G/A	1	86856254	+	NA	NA	NA	NA	NA	NA	A	A	A	G	G	G	G	G	G	G	G	G	A	R	A	A	A	A	A	G	G	A	A	A	A	A	A	R	A	G	G	G	G	G	G	G	G	A	G
AX-95787451	C/A	1	86856592	+	NA	NA	NA	NA	NA	NA	C	C	C	C	C	C	C	C	C	C	C	C	M	C	C	C	C	C	C	C	C	A	C	C	C	N	C	C	C	C	C	C	C	C	C	C	C	C	C
AX-95807756	G/A	1	86856959	+	NA	NA	NA	NA	NA	NA	G	G	G	G	G	G	G	G	G	G	G	G	G	G	G	G	G	G	G	G	G	G	G	G	G	R	G	G	G	G	G	G	G	G	G	G	G	G	G
AX-95795228	G/T	1	86859975	+	NA	NA	NA	NA	NA	NA	G	G	G	G	G	G	G	G	G	G	G	G	G	N	G	K	G	G	G	G	G	G	G	G	G	K	K	G	G	G	G	G	G	G	G	G	G	G	G
AX-95781804	A/T	1	86860567	+	NA	NA	NA	NA	NA	NA	T	T	T	A	A	A	A	A	A	A	A	A	T	T	T	T	T	W	T	A	A	T	T	T	T	T	T	T	T	A	A	A	A	A	A	A	A	T	A
AX-95803238	G/C	1	86860583	+	NA	NA	NA	NA	NA	NA	G	G	G	G	G	G	G	G	G	G	G	G	G	N	G	G	G	G	G	G	G	G	G	S	N	S	G	G	G	G	G	G	G	G	G	G	G	G	G
AX-95795759	G/A	1	86860872	+	NA	NA	NA	NA	NA	NA	A	A	A	G	G	G	G	G	G	G	G	G	G	A	G	G	R	N	G	G	G	A	G	G	G	A	G	G	G	G	G	G	G	G	G	G	G	G	G
AX-95792134	G/A	1	86861260	+	NA	NA	NA	NA	NA	NA	A	A	A	G	G	G	G	G	G	G	G	G	G	G	R	R	R	G	G	G	G	A	G	G	G	A	R	G	G	G	G	G	G	G	G	G	G	G	G
AX-95790607	T/G	1	86861265	+	NA	NA	NA	NA	NA	NA	G	G	G	T	T	T	T	T	T	T	T	T	T	T	T	T	K	T	T	T	T	G	T	T	T	G	T	T	T	T	T	T	T	T	T	T	T	T	T
AX-95805310	C/G	1	86861377	+	NA	NA	NA	NA	NA	NA	C	C	C	C	C	C	C	C	C	C	C	C	C	C	N	C	C	S	C	C	C	G	C	C	C	S	C	C	C	C	C	C	C	C	C	C	C	C	C
AX-95800345	C/T	1	86861403	+	NA	NA	NA	NA	NA	NA	C	C	C	C	C	C	C	C	C	C	C	C	C	C	C	C	C	C	C	C	C	C	C	C	C	Y	C	C	C	C	C	C	C	C	C	C	C	C	C
AX-95797169	G/A	1	86862179	+	NA	NA	NA	NA	NA	NA	G	G	G	G	G	G	G	G	R	G	G	G	G	G	G	G	G	G	G	G	G	G	G	G	G	R	G	G	G	G	G	G	G	G	G	G	G	G	G
AX-95807861	G/A	1	86862594	+	NA	NA	NA	NA	NA	NA	G	G	G	G	G	G	G	G	G	G	G	G	G	G	G	G	G	G	G	G	G	G	G	G	G	R	G	G	G	G	G	G	G	G	G	G	G	G	G
AX-95805253	G/A	1	86864362	+	NA	NA	NA	NA	NA	NA	G	G	G	G	G	G	G	G	G	G	G	G	G	R	R	R	G	G	G	G	G	A	G	R	R	N	G	R	G	G	G	G	G	G	G	G	G	G	G
AX-95781385	A/T	1	86864730	+	NA	NA	NA	NA	NA	NA	T	T	T	A	A	A	A	A	A	A	A	A	T	T	T	T	T	W	T	A	A	T	T	T	T	T	T	W	T	A	A	A	A	A	A	A	A	T	A
AX-95796479	C/T	1	86866686	+	NA	NA	NA	NA	NA	NA	T	T	T	C	C	C	C	C	C	C	C	C	T	N	N	Y	T	Y	T	C	C	T	N	T	T	N	N	T	T	C	C	C	C	C	C	C	C	N	C
AX-95782063	C/T	1	86866921	+	NA	NA	NA	NA	NA	NA	T	T	T	C	C	C	C	C	C	C	C	C	T	T	Y	T	T	T	T	C	Y	T	T	T	T	T	T	T	T	C	C	C	C	C	C	C	C	T	C
AX-95789015	G/A	1	86867227	+	NA	NA	NA	NA	NA	NA	A	A	A	G	G	G	G	G	G	G	G	G	A	A	A	A	A	A	N	G	G	A	A	A	A	A	A	A	G	G	G	G	G	G	G	G	G	R	G
AX-95801498	C/T	1	86867353	+	NA	NA	NA	NA	NA	NA	T	T	T	C	C	C	C	C	C	C	C	C	T	C	C	C	T	C	C	C	C	T	C	C	C	T	C	C	C	C	C	C	C	C	C	C	C	Y	C
AX-95796217	A/G	1	86868544	+	NA	NA	NA	NA	NA	NA	G	G	G	A	A	A	A	A	A	A	A	A	G	G	G	G	G	A	A	A	A	G	G	G	G	G	G	G	A	A	A	A	A	A	A	A	A	R	A
AX-95804828	A/G	1	86869513	+	NA	NA	NA	NA	NA	NA	G	G	G	A	A	A	A	A	A	A	A	A	G	N	A	A	G	A	A	A	A	G	A	A	A	G	A	A	A	A	A	A	A	A	A	A	A	R	A
AX-95781914	A/G	1	86869720	+	NA	NA	NA	NA	NA	NA	G	G	G	A	A	A	A	A	A	A	A	A	G	G	G	G	G	G	A	A	A	G	G	G	G	G	G	N	A	A	A	A	A	A	A	A	A	R	A
AX-95801703	T/A	1	86869784	+	NA	NA	NA	NA	NA	NA	A	A	A	T	T	T	T	T	T	T	T	T	A	A	A	A	A	A	T	T	T	A	A	A	A	A	A	A	T	T	T	T	T	T	T	T	T	W	T
AX-95776175	G/A	1	86869785	+	NA	NA	NA	NA	NA	NA	A	A	A	G	G	G	G	G	G	G	G	G	A	A	A	A	A	A	G	G	G	A	A	A	A	A	A	A	G	G	G	G	G	G	G	G	G	R	G
AX-95811482	G/T	1	86870004	+	NA	NA	NA	NA	NA	NA	T	T	T	G	G	G	G	G	G	G	G	G	T	N	G	K	T	G	G	G	G	T	K	G	G	T	K	G	G	G	G	G	G	G	G	G	G	K	G
AX-95805133	C/G	1	86871403	+	NA	NA	NA	NA	NA	NA	G	G	G	C	C	C	C	C	C	C	C	C	G	G	G	G	G	S	G	C	C	G	G	S	G	G	G	S	G	C	C	C	C	C	C	C	C	G	C
AX-95788297	A/G	1	86874101	+	NA	NA	NA	NA	NA	NA	G	G	G	A	A	A	A	A	A	A	A	A	G	R	G	G	G	G	G	A	A	G	N	G	G	G	G	G	G	A	A	A	A	A	A	A	A	R	A
AX-95782202	A/G	1	86875586	+	NA	NA	NA	NA	NA	NA	G	G	G	R	A	A	A	A	N	A	A	A	G	R	G	G	G	G	G	A	A	G	G	G	G	G	G	G	G	A	A	A	A	A	A	A	A	R	A
AX-95802153	C/A	1	86875789	+	NA	NA	NA	NA	NA	NA	C	C	C	C	C	C	C	C	N	C	C	C	C	C	C	C	C	C	C	C	C	A	C	C	C	M	C	C	C	C	C	C	C	C	C	C	C	M	C
AX-95811787	A/C	1	86878173	+	NA	NA	NA	NA	NA	NA	C	C	C	A	A	A	A	A	A	A	A	A	C	A	A	A	C	A	A	A	A	C	A	A	A	C	A	A	A	A	A	A	A	A	A	A	A	M	A
AX-95800192	A/G	1	86881809	+	NA	NA	NA	NA	NA	NA	A	A	A	A	A	A	A	A	A	A	A	A	A	R	R	R	A	A	A	A	A	G	R	A	A	R	R	A	A	A	A	A	A	A	A	A	A	A	A
AX-95801776	T/A	1	86881913	+	NA	NA	NA	NA	NA	NA	T	T	T	T	T	T	T	T	T	T	T	T	T	T	T	T	T	T	T	T	T	A	T	T	T	W	T	T	T	T	T	T	T	T	T	T	T	T	T
AX-95808746	T/C	1	86882846	+	NA	NA	NA	NA	NA	NA	C	C	C	T	T	T	T	T	T	T	T	T	C	T	Y	T	C	T	T	T	T	C	T	T	T	C	T	T	T	T	T	T	T	T	T	T	T	Y	T
AX-95771959	C/A	1	86883070	+	NA	NA	NA	NA	NA	NA	A	A	A	C	C	C	C	C	C	C	C	C	A	A	A	A	A	A	C	C	C	A	A	A	A	A	A	A	C	C	C	C	C	C	C	C	C	A	C
AX-95769644	G/A	1	86883116	+	NA	NA	NA	NA	NA	NA	G	G	G	G	G	G	G	G	G	G	G	G	G	N	G	G	G	R	G	G	G	A	G	G	G	R	G	R	G	G	G	G	G	G	G	G	G	G	G
AX-95786993	C/T	1	86883697	+	NA	NA	NA	NA	NA	NA	C	C	C	C	C	C	C	C	C	C	C	C	C	Y	Y	C	C	C	C	C	C	T	C	C	Y	Y	C	N	C	C	C	C	C	C	C	C	C	C	C
AX-95814689	T/A	1	86884212	+	NA	NA	NA	NA	NA	NA	A	A	A	T	T	T	T	T	W	T	T	T	A	A	A	A	A	A	A	T	T	A	A	A	A	A	A	A	A	W	T	T	T	N	T	T	T	A	T
AX-95799769	A/G	1	86884412	+	NA	NA	NA	NA	NA	NA	G	G	G	A	A	A	A	A	A	A	A	A	G	G	R	G	G	R	G	A	A	G	G	R	R	G	G	R	G	A	A	A	A	A	A	A	A	G	A
AX-95804994	G/C	1	86884450	+	NA	NA	NA	NA	NA	NA	G	G	G	G	G	G	G	G	G	G	G	G	G	G	G	G	G	G	G	G	G	C	G	G	G	G	G	N	G	G	G	G	G	G	G	G	G	G	G
AX-95800762	C/T	1	86887589	+	NA	NA	NA	NA	NA	NA	T	T	T	Y	C	C	C	C	Y	C	C	C	T	T	T	T	T	T	C	Y	C	T	T	T	T	T	T	T	C	Y	C	C	C	C	C	C	C	Y	C
AX-95815224	T/C	1	86888416	+	NA	NA	NA	NA	NA	NA	C	C	C	T	T	T	T	T	T	T	T	T	C	Y	T	T	C	T	T	T	T	C	T	T	N	C	T	T	T	T	T	T	T	T	T	T	T	C	T
AX-95792609	A/T	1	86888554	+	NA	NA	NA	NA	NA	NA	T	T	T	A	A	A	A	A	A	A	A	A	T	A	A	A	T	A	A	A	A	T	A	A	A	T	A	A	A	A	A	A	A	A	A	A	A	W	A
AX-95800438	T/A	1	86888582	+	NA	NA	NA	NA	NA	NA	A	A	A	T	T	T	T	T	T	T	T	T	A	T	T	T	A	T	T	T	T	A	T	T	T	A	T	T	T	T	T	T	T	T	T	T	T	W	T
AX-95792528	C/T	1	86889376	+	NA	NA	NA	NA	NA	NA	T	T	T	C	C	C	C	C	C	C	C	C	T	C	T	T	Y	T	C	C	C	T	T	T	T	T	T	T	C	C	C	C	C	C	C	C	C	Y	C
AX-95815459	C/T	1	86890213	+	NA	NA	NA	NA	NA	NA	T	T	T	N	C	C	C	C	C	C	C	C	T	C	C	Y	Y	C	C	C	C	T	C	C	C	T	Y	C	C	C	C	C	C	C	C	C	C	Y	C
AX-95804806	T/C	1	86891975	+	NA	NA	NA	NA	NA	NA	C	C	C	T	T	T	T	T	T	T	T	T	C	C	C	C	Y	C	C	T	T	C	C	Y	C	C	C	C	C	T	T	T	T	T	T	T	T	C	T
AX-95776858	A/G	1	86894221	+	NA	NA	NA	NA	NA	NA	G	G	G	A	A	A	A	A	A	A	A	A	G	G	A	G	G	A	G	A	A	G	G	G	G	G	G	G	G	A	A	A	A	A	A	A	A	G	A
AX-95796855	T/A	1	86894442	+	NA	NA	NA	NA	NA	NA	T	T	T	T	T	T	T	T	T	T	T	T	T	T	T	T	T	T	A	T	T	A	T	T	T	W	T	T	A	T	T	T	T	T	T	T	T	T	T
AX-95770972	A/G	1	86894822	+	NA	NA	NA	NA	NA	NA	G	G	G	A	A	A	A	A	A	A	A	A	G	G	G	G	G	A	A	A	A	G	G	G	G	G	G	A	A	A	A	A	A	A	A	A	A	G	A
AX-95777571	T/C	1	86901491	+	NA	NA	NA	NA	NA	NA	T	T	T	T	T	T	T	T	T	N	T	T	T	T	T	C	T	T	T	T	Y	T	Y	T	T	Y	T	T	T	T	T	T	N	T	T	T	T	T	T
AX-95809132	A/C	1	86903180	+	NA	NA	NA	NA	NA	NA	C	C	C	A	A	A	A	A	A	A	A	A	C	N	M	N	C	C	C	A	A	C	C	C	M	C	C	M	C	A	A	A	A	A	A	A	A	C	A
AX-95811374	C/T	1	86906002	+	NA	NA	NA	NA	NA	NA	T	T	T	C	C	C	C	C	C	C	C	C	T	T	T	T	T	T	T	C	C	T	T	T	T	T	T	T	T	C	C	C	C	C	C	C	C	T	C
AX-95809544	C/T	1	86908517	+	NA	NA	NA	NA	NA	NA	C	C	C	T	T	T	T	C	C	C	C	C	C	Y	C	C	C	C	C	C	C	C	C	C	C	C	C	C	C	C	C	C	C	C	C	C	C	C	C
AX-95812841	T/A	1	86911052	+	NA	NA	NA	NA	NA	NA	A	A	A	T	T	T	T	T	T	T	T	T	A	A	W	W	A	A	A	T	T	A	W	W	W	A	W	W	A	T	T	T	T	T	T	T	T	A	T
AX-95767816	T/C	1	86915906	+	NA	NA	NA	NA	NA	NA	C	C	C	T	T	T	T	T	T	T	T	T	C	Y	Y	Y	C	C	C	T	T	C	Y	C	C	C	N	Y	C	T	T	T	T	T	T	T	T	C	T
AX-95793791	G/A	1	86916313	+	NA	NA	NA	NA	NA	NA	G	G	G	G	G	G	G	G	G	G	G	G	G	A	A	A	G	A	A	G	G	G	A	A	A	R	A	G	A	G	G	G	G	G	G	G	G	R	G
AX-95777016	C/T	1	86916902	+	NA	NA	NA	NA	NA	NA	T	T	T	C	C	C	C	C	C	C	C	C	T	T	T	T	T	T	T	C	C	T	T	T	T	T	T	T	T	C	C	C	C	C	C	C	C	T	C
AX-95806999	T/C	1	86919523	+	NA	NA	NA	NA	NA	NA	C	C	C	T	T	T	T	T	T	T	T	T	C	C	Y	C	C	C	C	T	T	C	C	C	Y	C	C	C	C	T	T	T	T	T	T	T	T	C	T
AX-95778975	G/A	1	86921286	+	NA	NA	NA	NA	NA	NA	G	G	G	G	G	G	G	G	G	G	G	G	G	G	G	G	G	G	G	G	G	G	G	G	G	R	G	G	G	G	G	G	G	G	G	G	G	G	G
AX-95796700	G/A	1	86928494	+	NA	NA	NA	NA	NA	NA	A	A	A	G	G	G	G	G	G	G	G	G	A	G	R	A	A	A	A	G	G	A	A	A	A	A	A	A	A	N	G	G	G	G	G	G	G	R	G
AX-95775818	C/A	1	86928841	+	NA	NA	NA	NA	NA	NA	C	C	C	C	C	C	C	C	C	C	C	C	C	N	C	C	C	C	C	C	C	C	C	C	C	M	C	C	C	C	C	C	C	C	C	C	C	C	C
AX-95812835	A/G	1	86929452	+	NA	NA	NA	NA	NA	NA	A	A	A	A	A	A	A	A	A	A	A	A	A	A	A	A	A	A	A	A	A	A	A	A	A	R	A	A	A	A	A	A	A	A	A	A	A	R	A
AX-95809857	G/A	1	87525473	+	NA	NA	NA	NA	NA	NA	G	G	G	R	G	G	G	G	G	G	G	G	G	R	R	R	G	G	G	R	G	G	R	G	G	G	R	G	G	G	G	G	G	G	G	G	G	N	G
AX-95804370	G/C	1	87566397	+	NA	NA	NA	NA	NA	NA	C	C	C	G	G	G	G	G	G	G	G	G	G	G	G	G	S	G	G	G	G	G	G	G	G	S	G	G	G	G	G	G	G	G	G	G	G	G	G
AX-95799626	T/C	1	87566427	+	NA	NA	NA	NA	NA	NA	C	C	C	T	T	T	T	T	T	T	T	T	Y	C	C	C	C	C	C	T	T	C	C	C	C	Y	C	C	C	T	T	T	T	T	T	T	T	C	T
AX-95795196	A/C	1	87566577	+	NA	NA	NA	NA	NA	NA	C	C	C	A	A	A	A	A	A	A	A	A	C	C	C	C	M	C	C	A	A	C	C	C	C	M	C	C	C	A	A	A	A	A	A	A	A	M	A
AX-95778538	T/G	1	87573757	+	NA	NA	NA	NA	NA	NA	G	G	G	T	T	T	T	T	T	T	T	T	T	K	T	T	G	T	G	T	T	T	T	T	T	K	T	T	G	N	T	T	T	T	T	T	T	T	T
AX-95801324	G/A	1	87574086	+	NA	NA	NA	NA	NA	NA	A	A	A	G	G	G	G	G	G	G	G	G	G	G	G	G	A	G	G	G	G	G	G	G	G	A	G	G	G	G	G	G	G	G	G	G	G	G	G
AX-95790027	C/T	1	87593307	+	NA	NA	NA	NA	NA	NA	T	T	T	C	C	C	C	C	C	C	C	C	T	T	T	T	T	T	T	C	C	T	T	T	T	Y	T	T	T	C	C	C	C	C	C	C	C	T	C
AX-95795697	C/T	1	87608491	+	NA	NA	NA	NA	NA	NA	T	T	T	C	C	C	C	C	C	C	C	C	T	C	C	C	T	Y	C	C	C	T	C	C	C	N	C	C	C	Y	C	C	C	C	C	C	C	N	C
AX-95778032	G/A	1	87618422	+	NA	NA	NA	NA	NA	NA	A	A	A	G	G	G	G	G	G	G	G	G	A	R	A	A	A	A	A	G	G	A	A	A	A	R	A	A	A	G	G	A	G	G	G	G	G	A	A
AX-95805472	A/G	1	87621161	+	NA	NA	NA	NA	NA	NA	G	G	G	A	A	A	A	A	A	A	A	A	A	A	A	A	A	A	A	A	A	A	A	A	A	R	A	A	A	A	A	A	A	A	A	A	A	A	A
AX-95814978	C/A	1	87621263	+	NA	NA	NA	NA	NA	NA	A	A	A	C	C	C	C	C	N	C	C	C	A	A	M	M	A	M	A	C	C	A	N	N	N	M	A	A	A	C	C	A	C	C	C	C	C	M	A
AX-95797684	C/T	1	87626781	+	NA	NA	NA	NA	NA	NA	T	T	T	C	C	C	C	C	C	C	C	C	C	C	Y	C	N	Y	T	C	C	T	Y	C	C	Y	C	Y	C	C	C	C	C	C	C	C	C	Y	C
AX-95781353	G/A	1	87628886	+	NA	NA	NA	NA	NA	NA	G	G	G	G	G	G	G	G	G	G	G	G	G	N	R	A	G	A	G	G	G	G	N	R	N	G	N	A	G	G	G	G	G	G	G	G	G	G	G
AX-95810464	C/A	1	87638192	+	NA	NA	NA	NA	NA	NA	A	A	A	C	C	C	C	C	C	C	C	C	C	M	A	N	C	M	A	C	C	C	M	A	A	C	M	A	A	A	C	A	C	A	C	C	A	M	A
AX-95781912	T/G	1	87641564	+	NA	NA	NA	NA	NA	NA	G	G	G	T	T	T	T	T	T	T	T	T	T	T	T	T	T	T	T	T	T	T	T	T	T	T	T	T	T	T	T	T	T	T	T	T	T	T	T
AX-95791685	T/A	1	87641923	+	NA	NA	NA	NA	NA	NA	W	W	W	T	T	T	T	T	T	T	T	T	T	T	T	T	T	T	T	T	T	T	T	T	T	T	T	T	T	T	T	T	T	T	T	T	T	T	T
AX-95807593	T/C	1	87650478	+	NA	NA	NA	NA	NA	NA	C	C	C	T	T	T	T	T	T	T	T	T	T	C	C	C	T	C	C	T	T	T	C	C	C	T	N	C	C	T	T	T	T	T	T	T	T	Y	T
AX-95810498	A/G	1	87654575	+	NA	NA	NA	NA	NA	NA	G	G	G	A	A	A	A	A	A	A	A	A	G	G	G	G	G	G	G	A	A	G	G	G	G	R	G	G	G	A	A	A	A	A	A	A	A	G	A
AX-95811323	G/A	1	87655094	+	NA	NA	NA	NA	NA	NA	A	A	A	G	G	G	G	G	G	G	G	G	A	A	A	A	A	A	A	G	G	A	A	A	A	R	A	A	A	G	G	G	G	G	G	G	G	A	G
AX-95785096	C/T	1	87655430	+	NA	NA	NA	NA	NA	NA	T	T	T	C	C	C	C	C	C	C	C	C	T	Y	T	T	T	T	T	C	C	T	T	T	T	Y	T	T	T	C	C	C	C	C	C	C	C	T	C
AX-95774916	C/T	1	87655506	+	NA	NA	NA	NA	NA	NA	T	T	T	C	C	C	C	C	C	C	C	C	C	C	C	C	C	C	C	C	C	C	C	C	C	C	C	C	C	C	C	C	C	C	C	C	C	C	C
AX-95790500	C/T	1	87656123	+	NA	NA	NA	NA	NA	NA	T	T	T	C	C	C	C	C	C	C	C	C	T	T	T	T	T	T	T	C	C	T	T	T	T	Y	T	T	T	C	C	C	C	C	C	C	C	T	C
AX-95793279	G/C	1	87659515	+	NA	NA	NA	NA	NA	NA	C	C	C	G	G	G	G	G	G	G	G	G	C	G	G	G	C	G	G	G	G	C	G	G	G	S	G	G	G	G	G	G	G	G	G	G	G	S	G
AX-95785989	G/A	1	87659951	+	NA	NA	NA	NA	NA	NA	A	A	A	G	G	G	G	G	G	G	G	G	A	A	A	A	A	A	A	G	G	A	A	A	A	R	A	A	A	G	G	G	G	G	G	G	G	A	G
AX-95797793	T/C	1	87661636	+	NA	NA	NA	NA	NA	NA	C	C	C	T	T	T	T	T	Y	T	T	T	C	C	C	C	C	C	C	Y	N	C	C	C	C	Y	C	C	C	Y	T	T	T	T	T	T	T	C	T
AX-95801105	C/T	1	87662551	+	NA	NA	NA	NA	NA	NA	T	T	T	C	C	C	C	C	C	C	C	C	T	T	T	T	T	T	C	C	C	T	T	T	T	Y	T	T	C	C	C	C	C	C	C	C	C	Y	C
AX-95783617	T/C	1	87662589	+	NA	NA	NA	NA	NA	NA	C	C	C	T	T	T	T	T	T	T	T	T	C	C	C	Y	C	C	C	T	T	C	Y	C	C	Y	C	C	C	T	T	T	T	T	T	T	T	C	T
AX-95814959	T/C	1	87665548	+	NA	NA	NA	NA	NA	NA	C	C	C	T	T	T	T	T	T	T	T	T	C	T	T	Y	C	T	T	T	T	C	Y	T	T	Y	T	T	T	T	T	T	T	T	T	T	T	Y	T
AX-95804012	G/A	1	87666461	+	NA	NA	NA	NA	NA	NA	A	A	A	G	G	G	G	G	G	G	G	G	A	R	R	A	A	A	A	G	G	A	A	R	R	R	A	R	A	G	G	G	G	G	G	G	G	N	G
AX-95772721	G/T	1	87667826	+	NA	NA	NA	NA	NA	NA	T	T	T	G	G	G	G	G	G	G	G	G	T	T	T	T	T	T	T	G	G	T	T	T	T	K	T	T	T	T	G	T	G	T	G	G	T	T	T
AX-95772303	C/A	1	87669557	+	NA	NA	NA	NA	NA	NA	A	A	A	C	C	C	C	C	C	C	C	C	A	A	A	A	A	M	C	C	C	A	A	A	A	M	A	M	C	C	C	C	C	C	C	C	C	M	C
AX-95772564	A/G	1	87671504	+	NA	NA	NA	NA	NA	NA	G	G	G	A	A	A	A	A	A	A	A	A	G	R	A	A	N	A	A	A	A	G	A	A	A	A	A	A	A	A	A	A	A	A	A	A	A	N	A
AX-95783284	C/G	1	87685419	+	NA	NA	NA	NA	NA	NA	G	G	G	C	C	C	C	C	C	C	C	C	G	G	G	S	G	G	G	C	C	G	S	G	G	S	S	G	G	C	C	C	C	C	C	C	C	G	C
AX-95784120	T/C	1	87696099	+	NA	NA	NA	NA	NA	NA	C	C	C	T	T	T	T	T	T	T	T	T	C	T	Y	T	Y	T	T	T	T	C	T	N	N	Y	T	T	T	T	T	T	T	T	T	T	T	T	T
AX-95803130	A/C	1	87699845	+	NA	NA	NA	NA	NA	NA	C	C	C	N	A	A	A	A	A	A	A	A	C	A	M	M	M	M	C	N	A	C	A	A	A	M	M	M	C	A	A	A	A	A	A	A	A	M	A
AX-95784075	T/A	1	87699947	+	NA	NA	NA	NA	NA	NA	A	A	A	T	T	T	T	T	T	T	T	T	A	T	T	T	W	A	A	T	T	A	T	T	W	W	T	T	A	T	T	T	T	T	T	T	T	W	T
AX-95793044	G/A	1	87700193	+	NA	NA	NA	NA	NA	NA	A	A	A	G	G	G	G	G	R	G	G	G	A	R	R	G	R	G	A	G	G	A	G	G	R	R	G	G	A	N	G	G	G	G	G	G	G	R	G
AX-95776462	T/C	1	87700275	+	NA	NA	NA	NA	NA	NA	C	C	C	T	T	T	T	T	T	T	T	T	C	T	T	T	Y	T	T	T	T	C	T	T	T	Y	Y	T	T	T	T	T	T	T	T	T	T	Y	T
AX-95804532	A/C	1	87701850	+	NA	NA	NA	NA	NA	NA	C	C	C	A	A	A	A	A	A	A	A	A	C	A	A	A	M	A	A	A	A	C	A	A	A	N	A	A	A	A	A	A	A	A	A	A	A	M	A
AX-95808885	G/A	1	87702484	+	NA	NA	NA	NA	NA	NA	A	A	A	G	G	G	G	G	G	G	G	G	A	A	R	A	A	A	A	G	G	A	A	A	A	R	A	A	R	G	G	G	G	R	G	G	G	R	G
AX-95789198	A/G	1	87704059	+	NA	NA	NA	NA	NA	NA	G	G	G	A	A	A	A	A	A	A	A	A	G	R	G	G	G	G	G	G	A	G	G	G	G	R	G	G	G	G	A	A	A	A	A	R	A	G	G
AX-95773498	G/A	1	87704705	+	NA	NA	NA	NA	NA	NA	A	A	A	G	G	G	G	G	G	G	G	G	A	A	A	A	A	A	G	G	G	A	A	A	A	R	A	A	G	G	G	G	G	G	G	G	G	R	G
AX-95777602	C/T	1	87712837	+	NA	NA	NA	NA	NA	NA	T	T	T	C	C	C	C	C	C	C	C	C	T	Y	N	C	T	C	C	C	C	C	C	C	C	Y	C	C	C	C	C	C	C	C	C	C	C	Y	C
AX-95769326	C/T	1	87714900	+	NA	NA	NA	NA	NA	NA	T	T	T	C	C	C	C	C	C	C	C	C	T	T	T	T	T	T	T	C	C	T	T	T	Y	C	T	T	T	C	C	C	C	C	C	C	C	Y	C
AX-95785898	T/C	1	87736616	+	NA	NA	NA	NA	NA	NA	C	C	C	T	T	T	T	T	T	T	T	T	C	C	N	C	C	C	T	T	T	C	C	Y	Y	N	C	Y	T	T	T	T	T	T	T	T	T	Y	T
AX-95787640	T/C	1	87739639	+	NA	NA	NA	NA	NA	NA	C	C	C	T	T	T	T	T	T	T	T	T	C	T	N	Y	C	C	T	T	T	T	T	T	T	Y	T	N	N	T	T	T	T	T	T	T	T	N	T
AX-95784430	A/T	1	87741831	+	NA	NA	NA	NA	NA	NA	T	T	T	A	A	A	A	A	A	A	A	A	T	T	W	W	T	T	T	A	A	T	W	T	T	W	W	T	T	A	A	A	A	A	A	A	A	W	A
AX-95800408	G/C	1	87743693	+	NA	NA	NA	NA	NA	NA	C	C	C	G	G	G	G	G	G	G	G	G	G	G	G	S	G	G	G	G	G	G	G	G	G	N	S	G	G	G	G	G	G	G	G	G	G	G	G
AX-95768126	C/T	1	87743880	+	NA	NA	NA	NA	NA	NA	T	T	N	C	C	C	C	C	C	C	C	C	T	T	T	T	T	T	T	C	C	T	T	T	T	Y	T	T	T	C	C	C	C	C	C	C	C	T	C
AX-95796274	G/A	1	87743973	+	NA	NA	NA	NA	NA	NA	A	A	A	G	G	G	G	G	G	G	G	G	A	A	A	A	A	A	G	G	G	G	A	A	A	R	A	A	G	G	G	G	G	G	G	G	G	R	G
AX-95778716	A/C	1	87744076	+	NA	NA	NA	NA	NA	NA	C	C	C	A	A	A	A	A	A	C	C	A	C	C	C	C	C	C	C	A	A	C	C	C	C	M	C	C	C	C	A	C	C	C	A	M	A	C	A
AX-95786774	A/G	1	87744164	+	NA	NA	NA	NA	NA	NA	G	G	G	A	A	A	A	A	A	A	A	A	A	A	A	A	A	A	A	A	A	A	A	A	A	R	A	A	A	A	A	A	A	A	A	A	A	A	A
AX-95792075	A/G	1	87744893	+	NA	NA	NA	NA	NA	NA	G	G	G	A	A	A	A	A	A	A	A	A	A	A	A	A	A	A	A	A	A	A	A	A	A	R	A	A	A	A	A	A	A	A	A	A	A	A	A
AX-95777301	C/A	1	87755613	+	NA	NA	NA	NA	NA	NA	A	A	A	C	C	C	C	C	C	C	C	C	C	M	M	M	C	C	C	C	C	C	M	C	C	C	M	C	C	C	C	C	C	C	C	C	C	C	C
AX-95813416	C/T	1	87759932	+	NA	NA	NA	NA	NA	NA	T	T	T	C	C	C	C	C	C	C	C	C	T	T	T	T	T	T	T	C	C	T	T	T	T	Y	T	T	T	C	C	C	C	C	C	C	C	T	C
AX-95783122	C/T	1	87764130	+	NA	NA	NA	NA	NA	NA	T	T	T	C	C	C	C	C	C	C	C	C	T	T	Y	N	T	T	T	C	C	T	T	T	T	Y	T	Y	T	C	C	C	C	C	C	C	C	T	C
AX-95784704	A/C	1	87768864	+	NA	NA	NA	NA	NA	NA	C	C	C	A	A	A	A	A	A	A	A	A	C	A	A	A	C	A	A	A	A	A	A	A	A	M	A	A	A	A	A	A	A	A	A	A	A	M	A
AX-95792369	G/A	1	87788179	+	NA	NA	NA	NA	NA	NA	A	A	A	G	G	G	G	G	G	G	G	G	A	R	A	A	A	A	G	G	G	A	R	A	A	G	A	A	G	G	G	G	G	G	G	G	G	R	G
AX-95792974	C/T	1	87789167	+	NA	NA	NA	NA	NA	NA	T	T	T	C	C	C	C	C	C	C	C	C	T	C	C	C	T	C	C	C	C	T	C	C	C	Y	C	C	C	C	C	C	C	C	C	C	C	T	C
AX-95809643	T/G	1	87790969	+	NA	NA	NA	NA	NA	NA	G	G	G	T	T	T	T	T	T	T	T	T	G	G	G	G	G	G	T	T	T	G	G	G	G	K	K	G	T	T	T	T	T	T	T	T	T	K	T
AX-95815647	A/G	1	87792469	+	NA	NA	NA	NA	NA	NA	G	G	G	A	A	A	A	A	A	A	A	A	G	A	A	A	G	A	A	A	A	G	A	A	A	R	A	A	A	A	A	A	A	A	A	A	A	R	A
AX-95773420	C/T	1	87793387	+	NA	NA	NA	NA	NA	NA	T	T	T	C	C	C	C	C	Y	C	C	C	T	C	C	C	T	C	C	C	C	T	C	C	C	Y	C	C	C	C	C	C	C	C	C	C	C	Y	C
AX-95774802	T/C	1	87793632	+	NA	NA	NA	NA	NA	NA	C	C	C	T	T	T	T	T	C	T	T	T	C	C	C	C	C	C	C	T	T	C	C	C	C	Y	C	C	C	T	T	T	T	T	T	T	T	C	T
AX-95791120	C/T	1	87796042	+	NA	NA	NA	NA	NA	NA	T	T	T	C	C	C	C	C	T	C	C	C	T	T	T	T	T	T	C	C	C	T	T	T	T	Y	T	T	C	C	C	C	C	C	C	C	C	Y	C
AX-95814544	G/A	1	87804252	+	NA	NA	NA	NA	NA	NA	A	A	A	G	G	G	G	G	N	G	G	G	A	R	A	A	A	R	A	G	G	G	A	A	A	R	A	A	A	G	G	G	G	G	G	G	G	R	G
AX-95767701	C/A	1	87810078	+	NA	NA	NA	NA	NA	NA	A	A	A	C	C	C	C	C	A	C	C	C	A	M	A	A	A	M	A	C	C	A	A	A	A	M	A	M	A	C	C	C	C	C	C	C	C	A	C
AX-95806910	C/T	1	87810882	+	NA	NA	NA	NA	NA	NA	T	T	T	C	C	C	C	C	T	C	C	C	T	T	T	T	T	T	T	C	C	T	T	T	T	Y	T	T	T	C	C	C	C	C	C	C	C	T	C
AX-95796751	C/T	1	87812378	+	NA	NA	NA	NA	NA	NA	T	T	T	C	C	C	C	C	Y	C	C	C	C	C	N	C	C	C	C	C	C	C	C	N	C	C	C	C	C	C	C	C	C	C	C	C	C	C	C
AX-95788605	A/T	1	87816043	+	NA	NA	NA	NA	NA	NA	T	T	T	A	A	A	A	A	A	A	A	A	A	W	A	A	A	A	A	A	A	A	A	A	A	A	A	A	A	A	A	A	A	A	A	A	A	A	A
AX-95796337	A/G	1	87816852	+	NA	NA	NA	NA	NA	NA	G	G	G	A	A	A	A	A	G	A	A	A	G	G	G	G	G	N	G	A	A	G	G	G	G	R	G	G	G	A	A	A	A	A	A	A	A	G	A
AX-95801923	C/G	1	87816980	+	NA	NA	NA	NA	NA	NA	G	G	G	C	C	C	C	C	G	C	C	C	G	G	G	S	G	G	C	C	C	G	S	G	S	S	S	G	C	C	C	C	C	C	C	C	C	G	C
AX-95781132	C/T	1	87819109	+	NA	NA	NA	NA	NA	NA	T	T	T	N	C	C	C	C	T	C	C	C	T	Y	T	Y	T	T	T	C	C	T	Y	T	T	Y	T	T	T	C	C	C	C	C	C	C	C	T	C
AX-95802072	T/C	1	87819414	+	NA	NA	NA	NA	NA	NA	C	C	C	T	T	T	T	T	T	T	T	T	C	T	T	T	C	T	T	T	T	T	T	T	T	Y	T	T	T	T	T	T	T	T	T	T	T	Y	T
AX-95793203	G/A	1	87824757	+	NA	NA	NA	NA	NA	NA	A	A	A	G	G	G	G	G	G	G	G	G	A	A	R	R	A	A	G	G	G	G	R	R	R	N	R	A	G	G	G	G	G	G	G	G	G	R	G
AX-95785453	A/G	1	87825380	+	NA	NA	NA	NA	NA	NA	G	G	G	R	A	A	A	A	A	A	A	A	G	A	A	A	G	A	A	A	A	A	A	A	A	R	A	A	A	A	A	A	A	A	A	A	A	R	A
AX-95782398	T/A	1	87825666	+	NA	NA	NA	NA	NA	NA	A	A	A	T	T	T	T	T	T	T	T	T	A	T	T	T	A	T	T	T	T	A	T	T	T	W	T	T	T	T	T	T	T	T	T	T	T	W	T
AX-95771742	A/G	1	87826653	+	NA	NA	NA	NA	NA	NA	G	G	G	A	A	A	A	A	G	A	A	A	G	G	G	G	G	G	G	A	A	G	G	G	G	R	G	G	G	A	A	A	A	A	A	A	A	G	A
AX-95798639	G/T	1	87827444	+	NA	NA	NA	NA	NA	NA	T	T	T	G	G	G	G	G	T	G	G	G	T	T	T	T	T	T	N	G	G	T	T	T	T	K	T	T	T	G	G	G	G	G	G	G	G	T	G
AX-95811542	C/T	1	87828079	+	NA	NA	NA	NA	NA	NA	T	T	T	C	C	C	C	C	Y	C	C	C	T	N	C	C	T	C	C	C	C	C	C	Y	N	Y	C	C	C	Y	C	C	C	C	C	C	C	Y	C
AX-95809184	A/G	1	87829288	+	NA	NA	NA	NA	NA	NA	G	G	G	A	A	A	A	A	A	A	A	A	A	A	A	A	A	A	A	A	A	A	A	A	A	R	A	A	A	A	A	A	A	A	A	A	A	A	A
AX-95789602	C/A	1	87829679	+	NA	NA	NA	NA	NA	NA	A	A	A	N	C	C	C	C	N	C	C	C	A	N	C	C	A	C	C	C	C	C	C	C	C	M	C	C	C	M	C	C	C	C	C	C	C	M	C
AX-95812020	C/A	1	87829708	+	NA	NA	NA	NA	NA	NA	A	A	A	C	C	C	C	C	A	C	C	C	A	A	A	A	A	A	A	C	C	A	A	A	A	M	A	A	A	C	C	C	C	C	C	C	C	A	C
AX-95800822	C/T	1	87833200	+	NA	NA	NA	NA	NA	NA	T	T	T	C	C	C	C	C	T	C	C	C	Y	N	T	T	N	T	T	C	C	T	T	N	Y	Y	T	Y	T	C	C	C	C	T	C	C	T	T	C
AX-95812851	T/C	1	87838702	+	NA	NA	NA	NA	NA	NA	T	T	T	T	T	T	T	T	T	T	T	T	T	C	C	C	T	C	T	T	T	T	C	C	C	T	C	C	T	T	T	T	T	T	T	T	T	T	T
AX-95812471	C/T	1	87850895	+	NA	NA	NA	NA	NA	NA	T	T	T	C	C	C	C	C	T	C	C	C	T	Y	Y	T	T	N	T	C	C	T	T	T	T	Y	T	T	T	C	C	C	C	C	C	C	C	T	C
AX-95814350	C/T	1	87850907	+	NA	NA	NA	NA	NA	NA	T	T	T	C	C	C	C	C	T	C	C	C	T	T	Y	T	T	T	T	C	C	T	T	T	T	Y	T	T	T	C	C	C	C	C	C	C	C	Y	C
AX-95814443	G/A	1	87851035	+	NA	NA	NA	NA	NA	NA	A	A	A	G	G	G	G	G	G	G	G	G	A	G	G	G	A	G	G	G	G	A	G	G	G	R	G	G	G	G	G	G	G	G	G	G	G	R	G
AX-95796253	A/T	1	87851083	+	NA	NA	NA	NA	NA	NA	T	T	T	A	A	A	A	A	T	A	A	A	T	A	A	A	T	A	A	A	A	T	A	A	N	W	A	A	A	A	A	A	A	A	A	A	A	N	A
AX-95775553	T/C	1	87851786	+	NA	NA	NA	NA	NA	NA	C	C	C	T	T	T	T	T	T	T	T	T	C	T	T	T	C	T	C	T	T	C	T	T	T	Y	T	T	C	T	T	T	T	T	T	T	T	Y	T
AX-95815088	C/T	1	87852027	+	NA	NA	NA	NA	NA	NA	T	T	T	C	C	C	C	C	C	C	C	C	T	Y	C	C	T	C	T	C	C	T	C	C	C	T	C	C	T	C	C	C	C	C	C	C	C	T	C
AX-95790404	C/T	1	87852414	+	NA	NA	NA	NA	NA	NA	T	T	T	C	C	C	C	C	C	C	C	C	T	T	Y	Y	T	Y	T	C	C	T	Y	T	C	Y	Y	C	T	C	C	C	C	C	C	C	C	Y	C
AX-95811806	C/T	1	87855087	+	NA	NA	NA	NA	NA	NA	T	T	T	C	C	C	C	C	C	C	C	C	T	C	Y	C	T	Y	T	C	C	T	Y	Y	C	Y	C	Y	T	N	C	C	C	C	C	C	C	Y	C
AX-95804923	A/G	1	87856178	+	NA	NA	NA	NA	NA	NA	G	G	G	A	A	A	A	A	G	A	A	A	G	G	G	G	G	G	G	A	A	G	G	G	G	R	G	G	G	A	A	A	A	A	A	A	A	G	A
AX-95794135	A/C	1	87858078	+	NA	NA	NA	NA	NA	NA	C	C	C	N	A	A	A	A	N	A	A	A	C	C	C	C	C	C	C	A	A	C	C	C	C	M	C	N	C	M	A	A	A	A	A	A	A	M	A
AX-95787463	C/T	1	87859391	+	NA	NA	NA	NA	NA	NA	T	T	T	C	C	C	C	C	T	C	C	C	T	T	T	T	T	T	T	C	C	T	T	T	T	Y	T	T	T	C	C	C	C	C	C	C	C	T	C
AX-95780506	T/A	1	87860354	+	NA	NA	NA	NA	NA	NA	A	A	A	T	T	T	T	T	T	T	T	T	A	A	A	A	A	A	A	T	T	A	A	A	A	A	A	A	A	T	T	T	T	T	T	T	T	W	T
AX-95815222	C/G	1	87860417	+	NA	NA	NA	NA	NA	NA	G	G	G	C	C	C	C	C	C	C	C	C	G	C	C	C	G	C	C	C	C	C	C	C	C	S	C	N	C	C	C	C	C	C	C	C	C	S	C
AX-95808807	A/T	1	87861134	+	NA	NA	NA	NA	NA	NA	T	T	T	A	A	A	A	A	A	A	A	A	T	T	T	T	T	T	T	A	A	T	T	T	T	W	T	T	T	A	A	A	A	A	A	A	A	W	A
AX-95815389	G/C	1	87861144	+	NA	NA	NA	NA	NA	NA	C	C	C	G	G	G	G	G	C	G	G	G	C	C	C	C	C	C	C	G	G	C	C	C	C	S	C	C	C	G	G	G	G	G	G	G	G	C	G
AX-95789117	T/C	1	87863531	+	NA	NA	NA	NA	NA	NA	C	C	C	N	T	T	T	T	C	N	T	T	C	C	C	C	C	C	C	N	T	C	C	T	N	Y	C	Y	C	T	T	T	T	Y	T	T	T	C	T
AX-95802181	T/C	1	87863732	+	NA	NA	NA	NA	NA	NA	C	C	C	N	T	T	T	T	C	T	T	T	C	T	Y	T	C	T	C	T	T	C	T	T	T	Y	T	Y	C	T	T	T	T	T	T	T	T	C	T
AX-95778447	G/A	1	87868508	+	NA	NA	NA	NA	NA	NA	A	A	A	G	G	G	G	G	G	G	G	G	A	G	G	G	A	N	G	G	G	G	A	G	G	R	G	G	G	G	G	G	G	G	G	G	G	R	G
AX-95797151	T/A	1	88038595	+	NA	NA	NA	NA	NA	NA	T	T	T	T	A	T	T	A	T	T	T	T	T	W	W	W	T	N	T	T	A	T	N	T	T	T	W	T	T	T	T	T	T	T	T	N	T	T	A
AX-95774496	T/C	1	88039985	+	NA	NA	NA	NA	NA	NA	T	T	T	T	C	T	T	C	T	T	T	T	T	T	T	N	T	T	T	T	C	T	T	T	T	T	T	T	T	T	T	T	T	T	T	Y	T	T	C
AX-95810686	G/A	1	88040567	+	NA	NA	NA	NA	NA	NA	G	G	G	G	G	A	A	G	G	A	A	A	G	G	G	G	G	G	G	A	G	G	G	G	G	R	G	G	G	R	G	A	A	A	A	R	A	R	G
AX-95810988	G/A	1	88041888	+	NA	NA	NA	NA	NA	NA	G	G	G	G	A	G	G	A	G	G	G	G	G	A	G	N	G	G	G	G	A	G	G	R	R	G	G	G	G	G	G	G	G	G	G	R	G	G	A
AX-95801714	T/A	1	88044720	+	NA	NA	NA	NA	NA	NA	T	T	T	T	A	A	T	A	T	T	T	T	T	W	T	T	T	T	T	T	A	T	T	T	T	T	N	T	T	T	T	T	T	T	T	A	T	T	A
AX-95781946	T/C	1	88047062	+	NA	NA	NA	NA	NA	NA	C	C	C	C	T	T	T	T	T	T	T	T	T	T	Y	N	C	Y	T	T	T	T	N	N	Y	Y	T	N	T	T	T	T	T	T	T	T	T	C	T
AX-95782635	G/T	1	88050368	+	NA	NA	NA	NA	NA	NA	T	T	T	G	G	G	G	G	G	G	G	G	T	G	G	G	G	G	G	G	G	G	G	G	G	G	G	G	G	K	G	G	G	G	G	G	G	N	G
AX-95801226	T/G	1	88051279	+	NA	NA	NA	NA	NA	NA	G	G	G	G	N	T	G	T	G	G	T	G	G	G	G	G	G	G	G	G	T	G	G	G	G	G	G	G	G	G	G	G	G	G	G	K	G	G	T
AX-95815959	T/C	1	88052043	+	NA	NA	NA	NA	NA	NA	C	C	C	C	T	T	T	T	C	T	T	T	C	C	C	C	C	C	T	T	T	C	C	C	C	Y	C	N	T	T	C	T	T	T	T	T	T	C	T
AX-95796297	C/G	1	88052441	+	NA	NA	NA	NA	NA	NA	G	G	G	G	C	C	C	C	G	C	C	C	G	G	S	G	G	S	C	C	C	G	S	S	S	C	S	G	C	C	G	C	C	C	C	C	C	G	C
AX-95808527	T/G	1	88055543	+	NA	NA	NA	NA	NA	NA	G	G	G	G	T	T	T	T	G	T	T	T	G	G	T	G	G	T	T	T	T	G	G	T	K	K	G	K	T	T	G	T	T	T	T	T	T	K	T
AX-95791391	A/G	1	88056266	+	NA	NA	NA	NA	NA	NA	G	G	G	A	A	A	A	A	G	A	A	A	G	A	A	A	A	A	A	A	A	A	A	A	A	A	A	A	A	A	A	A	A	A	A	A	A	A	A
AX-95789624	A/T	1	88056285	+	NA	NA	NA	NA	NA	NA	T	T	T	A	A	A	A	A	A	A	A	A	A	A	A	A	A	A	A	A	A	A	A	A	A	A	A	A	A	A	A	A	A	A	A	A	A	A	A
AX-95790859	T/A	1	88056644	+	NA	NA	NA	NA	NA	NA	A	A	A	A	T	T	T	T	A	T	T	T	A	T	N	T	A	T	T	T	T	T	T	T	T	T	T	T	T	T	T	T	T	T	T	T	T	W	T
AX-95806830	G/T	1	88057364	+	NA	NA	NA	NA	NA	NA	T	T	K	G	G	G	G	G	G	G	G	G	G	G	K	G	G	G	G	G	G	N	G	K	K	G	G	G	G	G	G	G	G	G	G	G	G	G	G
AX-95801374	T/C	1	88057778	+	NA	NA	NA	NA	NA	NA	C	C	C	C	T	T	T	T	C	T	T	T	C	Y	C	Y	C	C	T	T	T	C	Y	C	C	T	Y	C	T	T	C	T	T	T	T	T	T	T	T
AX-95807311	C/T	1	88059376	+	NA	NA	NA	NA	NA	NA	T	T	T	T	C	C	C	C	C	C	C	C	T	Y	C	C	T	C	C	C	C	Y	C	C	C	C	C	C	C	C	C	C	C	C	C	C	C	C	C
AX-95795299	G/A	1	88059520	+	NA	NA	NA	NA	NA	NA	A	A	A	A	G	G	G	G	R	G	G	G	A	A	G	A	A	G	G	G	G	A	A	G	G	G	A	G	G	G	G	G	G	G	G	G	G	R	G
AX-95808391	C/T	1	88059535	+	NA	NA	NA	NA	NA	NA	T	T	T	T	C	C	C	C	C	C	C	C	T	C	C	C	N	C	C	C	C	T	C	C	C	C	C	C	C	C	C	C	C	C	C	C	C	Y	C
AX-95784575	T/C	1	88059591	+	NA	NA	NA	NA	NA	NA	C	C	C	C	T	T	T	T	T	T	T	T	C	C	C	N	C	C	T	T	T	C	C	C	C	T	C	C	T	T	T	T	T	T	T	T	T	Y	T
AX-95768592	T/C	1	88060334	+	NA	NA	NA	NA	NA	NA	C	C	C	C	T	T	T	T	T	T	T	T	C	Y	T	C	C	C	T	T	T	T	C	Y	Y	T	C	C	T	T	T	T	T	T	T	T	T	C	T
AX-95792536	G/A	1	88060514	+	NA	NA	NA	NA	NA	NA	G	G	G	G	G	G	A	G	G	A	A	A	G	G	G	G	G	G	G	A	G	G	G	G	G	R	G	G	G	A	G	G	A	A	A	R	A	G	G
AX-95799304	C/T	1	88061655	+	NA	NA	NA	NA	NA	NA	C	C	C	C	C	C	T	C	C	T	T	T	C	N	Y	C	C	C	C	T	C	C	C	N	N	Y	C	C	C	T	C	T	T	T	T	C	T	C	C
AX-95801488	A/T	1	88061910	+	NA	NA	NA	NA	NA	NA	T	T	T	T	A	A	A	A	A	A	A	A	T	T	A	T	T	T	A	A	A	T	T	N	T	A	T	N	A	A	A	A	A	A	A	A	A	A	A
AX-95783174	C/T	1	88063720	+	NA	NA	NA	NA	NA	NA	T	T	T	T	C	C	C	C	C	C	C	C	T	Y	Y	Y	T	C	C	C	C	C	C	C	C	C	T	C	C	C	C	C	C	C	C	C	C	C	C
AX-95767722	T/C	1	88064632	+	NA	NA	NA	NA	NA	NA	C	C	C	T	T	T	T	T	T	T	T	T	T	T	N	T	T	T	T	T	T	T	T	T	T	T	T	T	T	T	T	T	T	T	T	T	T	T	T
AX-95810374	T/G	1	88064657	+	NA	NA	NA	NA	NA	NA	G	G	G	G	T	T	T	T	G	T	T	T	T	G	G	G	N	G	T	T	T	G	G	G	G	T	G	G	T	T	T	T	T	T	T	T	T	K	T
AX-95771449	A/G	1	88064917	+	NA	NA	NA	NA	NA	NA	G	G	G	G	A	A	A	A	A	A	A	A	A	A	A	A	R	A	A	A	A	A	A	A	A	A	A	A	A	A	A	A	A	A	A	A	A	A	A
AX-95795605	A/G	1	88064969	+	NA	NA	NA	NA	NA	NA	G	G	G	G	A	A	A	A	G	A	A	A	A	A	A	A	N	A	A	A	A	G	A	A	A	A	A	A	A	A	A	A	A	A	A	A	A	A	A
AX-95782237	C/T	1	88065099	+	NA	NA	NA	NA	NA	NA	T	T	T	T	C	C	C	C	T	C	C	C	C	Y	T	T	Y	T	C	C	C	T	T	T	T	C	T	T	C	C	C	C	C	C	C	C	C	C	C
AX-95804694	C/T	1	88065126	+	NA	NA	NA	NA	NA	NA	T	T	T	T	C	C	C	C	T	C	C	C	C	C	C	C	Y	T	C	C	C	T	C	C	C	C	C	T	C	C	C	C	C	C	C	C	C	C	C
AX-95803734	C/G	1	88065432	+	NA	NA	NA	NA	NA	NA	G	G	G	G	C	C	C	C	G	C	C	C	C	S	G	S	N	G	C	C	C	G	S	G	G	C	S	G	C	C	C	C	C	C	C	C	C	C	C
AX-95811902	A/T	1	88066517	+	NA	NA	NA	NA	NA	NA	A	A	A	A	T	T	A	T	A	A	A	A	A	A	A	W	A	W	A	A	T	A	A	A	A	A	W	A	A	A	A	A	A	A	A	T	A	A	T
AX-95783253	C/A	1	88068935	+	NA	NA	NA	NA	NA	NA	A	A	A	A	C	C	C	C	A	C	C	C	A	M	M	A	A	A	A	C	C	A	A	M	M	M	A	C	A	C	A	C	C	C	C	C	C	A	C
AX-95788299	G/A	1	88069252	+	NA	NA	NA	NA	NA	NA	A	A	A	A	G	G	G	G	G	G	G	G	A	N	A	G	A	A	G	G	G	A	G	R	R	R	R	G	G	G	A	G	G	G	G	G	G	R	G
AX-95786366	G/A	1	88072425	+	NA	NA	NA	NA	NA	NA	A	A	A	A	G	G	G	G	G	G	G	G	A	N	A	A	A	A	G	G	G	A	R	A	A	G	R	A	G	G	A	G	G	G	G	G	G	R	G
AX-95800994	C/T	1	88072448	+	NA	NA	NA	NA	NA	NA	T	T	T	C	C	C	C	C	C	C	C	C	T	C	C	N	N	C	C	C	C	C	C	C	C	C	C	C	C	C	T	C	C	C	C	C	C	Y	C
AX-95780926	C/G	1	88072815	+	NA	NA	NA	NA	NA	NA	G	G	G	C	C	C	C	C	C	C	C	C	C	G	G	G	N	G	C	C	C	C	G	G	G	C	G	C	C	C	C	C	C	C	C	C	C	S	C
AX-95784559	A/G	1	88074324	+	NA	NA	NA	NA	NA	NA	G	G	G	G	A	A	A	A	G	A	A	A	G	A	A	R	G	A	A	A	A	A	R	A	R	R	R	A	A	A	G	A	A	A	A	A	A	R	A
AX-95787164	C/T	1	88074369	+	NA	NA	NA	NA	NA	NA	T	T	T	T	C	C	C	C	T	C	C	C	T	C	C	C	T	C	C	C	C	C	C	C	C	Y	C	C	C	C	T	C	C	C	C	C	C	Y	C
AX-95793800	G/T	1	88074784	+	NA	NA	NA	NA	NA	NA	T	T	T	T	G	G	G	G	T	G	G	G	T	G	G	G	T	G	G	G	G	G	G	G	G	G	G	N	G	G	T	G	G	G	G	G	G	K	G
AX-95797044	G/A	1	88074977	+	NA	NA	NA	NA	NA	NA	A	A	A	A	G	G	G	G	A	G	G	G	A	A	A	A	A	G	G	G	G	G	A	R	R	G	A	G	G	G	A	G	G	G	G	G	G	R	G
AX-95793590	A/G	1	88076429	+	NA	NA	NA	NA	NA	NA	G	G	G	G	A	A	A	A	G	A	A	A	G	G	G	G	G	G	A	A	A	A	G	G	G	R	G	G	A	A	G	A	A	A	A	A	A	R	A
AX-95778564	A/G	1	88076476	+	NA	NA	NA	NA	NA	NA	A	A	A	A	A	A	G	A	A	G	G	G	A	A	A	A	A	A	A	G	A	A	A	A	A	R	A	A	A	G	A	G	G	G	G	R	G	A	A
AX-95802806	C/A	1	88080333	+	NA	NA	NA	NA	NA	NA	A	A	A	A	C	C	C	C	A	C	C	C	A	A	A	M	A	A	C	C	C	C	A	A	A	M	M	A	C	C	A	C	C	C	C	C	C	M	C
AX-95769633	G/A	1	88083068	+	NA	NA	NA	NA	NA	NA	G	G	G	G	G	G	A	G	G	A	A	A	G	G	G	G	G	G	G	A	G	G	G	G	G	R	G	G	G	A	G	A	A	A	A	R	A	G	G
AX-95777785	A/G	1	88083248	+	NA	NA	NA	NA	NA	NA	G	G	G	G	A	A	A	A	G	A	A	A	G	G	G	G	G	G	G	A	A	G	G	G	G	R	G	G	G	A	G	A	A	A	A	A	A	G	A
AX-95782028	A/T	1	88086365	+	NA	NA	NA	NA	NA	NA	T	T	T	T	A	A	A	A	T	A	A	A	T	W	T	T	T	T	A	A	A	A	T	T	T	W	T	T	A	A	T	A	A	A	A	A	A	W	A
AX-95778677	A/C	1	88086409	+	NA	NA	NA	NA	NA	NA	C	C	C	A	A	A	A	A	C	A	A	A	A	A	A	A	M	A	A	A	A	A	A	A	A	A	A	A	A	A	C	A	A	A	A	A	A	M	A
AX-95770527	A/G	1	88088669	+	NA	NA	NA	NA	NA	NA	G	G	G	G	A	A	A	A	G	A	A	A	G	G	G	G	G	G	G	A	A	G	G	G	G	R	G	G	G	A	G	A	A	A	A	A	A	G	A
AX-95813448	T/A	1	88089342	+	NA	NA	NA	NA	NA	NA	A	A	A	A	T	T	T	T	A	N	T	T	T	W	W	W	A	T	T	T	T	T	T	T	T	T	N	T	T	W	A	T	T	T	T	T	T	W	T
AX-95811913	G/A	1	88090064	+	NA	NA	NA	NA	NA	NA	A	A	A	A	G	G	G	G	A	G	G	G	G	G	G	G	A	G	G	G	G	G	G	G	G	G	G	G	G	G	A	G	G	G	G	G	G	R	G
AX-95788007	T/C	1	88090280	+	NA	NA	NA	NA	NA	NA	C	C	C	C	T	T	T	T	C	T	T	T	C	C	C	C	C	Y	C	T	T	C	Y	C	C	Y	N	C	C	T	C	T	T	T	T	T	T	C	T
AX-95809116	G/T	1	88091565	+	NA	NA	NA	NA	NA	NA	G	G	G	G	K	T	G	T	G	G	G	G	G	G	G	G	G	G	G	G	N	G	G	G	G	G	G	G	G	G	G	G	G	G	G	K	G	G	T
AX-95796191	A/C	1	88091576	+	NA	NA	NA	NA	NA	NA	C	C	C	C	A	A	A	A	C	A	A	A	C	M	C	C	C	C	C	A	A	C	C	C	C	M	C	C	C	A	C	A	A	A	A	A	A	C	A
AX-95777752	T/G	1	88098180	+	NA	NA	NA	NA	NA	NA	G	G	G	G	T	T	T	T	G	T	T	T	G	G	T	T	G	T	T	T	T	T	T	N	N	K	T	T	T	T	G	T	T	T	T	T	T	K	T
AX-95809866	A/G	1	88098329	+	NA	NA	NA	NA	NA	NA	G	G	G	G	A	A	A	A	G	A	A	A	G	A	A	A	G	N	A	A	A	A	A	A	A	R	R	A	A	A	G	A	A	A	A	A	A	R	A
AX-95784273	C/G	1	88099282	+	NA	NA	NA	NA	NA	NA	G	G	G	C	C	C	C	C	C	C	C	C	C	S	C	C	C	C	C	C	C	C	C	C	C	C	S	C	C	C	G	C	C	C	C	C	C	C	C
AX-95767732	C/T	1	88102165	+	NA	NA	NA	NA	NA	NA	T	T	T	T	C	C	C	C	T	C	C	C	T	Y	T	T	T	T	T	C	C	T	T	T	T	Y	T	T	T	C	T	C	C	C	C	C	C	T	C
AX-95775655	G/C	1	88102630	+	NA	NA	NA	NA	NA	NA	C	C	C	C	G	G	G	G	C	G	G	G	C	C	C	C	C	N	G	G	G	G	C	C	C	S	C	C	G	G	C	G	G	G	G	G	G	S	G
AX-95794428	G/A	1	88102754	+	NA	NA	NA	NA	NA	NA	A	A	A	A	G	G	G	G	A	G	G	G	A	R	G	G	A	G	G	G	G	G	G	N	G	R	G	G	G	G	A	G	G	G	G	G	G	R	G
AX-95775826	A/G	1	88104667	+	NA	NA	NA	NA	NA	NA	G	G	G	G	A	A	A	A	G	A	A	A	G	N	R	G	G	A	A	A	A	A	N	R	G	R	A	G	A	A	G	A	A	A	A	A	A	N	A
AX-95778543	T/C	1	88104709	+	NA	NA	NA	NA	NA	NA	C	C	C	C	T	T	T	T	T	T	T	T	C	C	T	C	C	C	T	T	T	T	C	C	C	T	C	C	T	T	C	T	T	T	T	T	T	N	T
AX-95798631	G/A	1	88105047	+	NA	NA	NA	NA	NA	NA	A	A	A	A	G	G	G	G	G	G	G	G	A	A	R	R	A	G	G	G	G	A	R	A	R	G	A	G	G	G	A	G	G	G	G	G	G	R	G
AX-95780479	C/T	1	88105427	+	NA	NA	NA	NA	NA	NA	T	T	T	T	C	C	C	C	C	C	C	C	T	T	Y	C	T	C	C	C	C	C	C	C	C	C	C	C	C	C	T	C	C	C	C	C	C	Y	C
AX-95771472	T/C	1	88107630	+	NA	NA	NA	NA	NA	NA	C	C	C	C	T	T	T	T	C	T	T	T	C	Y	Y	C	C	Y	C	T	T	C	C	Y	Y	Y	C	Y	C	T	C	T	T	T	T	T	T	C	T
AX-95809490	G/A	1	88107862	+	NA	NA	NA	NA	NA	NA	A	A	A	A	G	G	G	G	A	G	G	G	A	A	R	A	A	A	G	G	G	G	A	N	R	R	A	A	G	G	A	G	G	G	G	G	G	R	G
AX-95805017	C/A	1	88108308	+	NA	NA	NA	NA	NA	NA	A	A	A	A	C	C	C	C	A	C	C	C	A	N	N	M	A	M	A	C	C	A	M	A	A	M	N	A	A	C	A	C	C	C	C	C	C	A	C
AX-95776427	C/G	1	88108406	+	NA	NA	NA	NA	NA	NA	G	G	G	G	C	C	C	C	G	C	C	C	G	G	G	G	G	N	G	C	C	G	G	G	G	S	G	G	G	C	G	C	C	C	C	C	C	G	C
AX-95799897	A/G	1	88108903	+	NA	NA	NA	NA	NA	NA	G	G	G	G	A	A	A	A	G	A	A	A	G	G	G	G	G	G	G	A	A	G	G	G	G	R	G	G	G	A	G	A	A	A	A	A	A	G	A
AX-95771142	T/G	1	88109137	+	NA	NA	NA	NA	NA	NA	G	G	G	T	T	T	T	T	G	T	T	T	T	T	T	T	T	T	T	T	T	T	T	T	T	K	T	T	T	T	G	T	T	T	T	T	T	T	T
AX-95813465	G/A	1	88109871	+	NA	NA	NA	NA	NA	NA	A	A	A	G	G	G	G	G	A	G	G	G	G	G	G	G	G	G	G	G	G	G	G	G	G	R	G	G	G	G	A	G	G	G	G	G	G	G	G
AX-95777578	G/C	1	88110405	+	NA	NA	NA	NA	NA	NA	C	C	C	G	G	G	G	G	C	G	G	G	G	C	C	C	G	C	G	G	G	G	C	C	C	S	C	C	G	G	C	G	G	G	G	G	G	G	G
AX-95769762	C/T	1	88110482	+	NA	NA	NA	NA	NA	NA	T	T	T	C	C	C	C	C	T	C	C	C	C	C	N	C	C	C	C	C	C	C	C	C	C	T	C	C	C	C	T	C	C	C	C	C	C	C	C
AX-95807000	T/G	1	88111665	+	NA	NA	NA	NA	NA	NA	G	G	G	G	T	T	T	T	G	T	T	T	G	T	G	K	G	G	G	T	T	T	K	G	G	K	K	G	G	T	G	T	T	T	T	T	T	K	T
AX-95768406	G/T	1	88112027	+	NA	NA	NA	NA	NA	NA	T	T	T	T	G	G	G	G	T	G	G	G	T	T	T	T	T	T	T	G	G	G	T	T	T	K	T	T	T	G	T	G	G	G	G	G	G	K	G
AX-95770545	C/G	1	88113371	+	NA	NA	NA	NA	NA	NA	S	S	S	C	C	C	C	C	C	C	C	C	C	C	C	C	C	N	C	C	C	C	C	C	C	S	C	C	C	C	S	C	C	C	C	C	C	C	C
AX-95812412	C/T	1	88113673	+	NA	NA	NA	NA	NA	NA	T	T	T	T	C	C	C	C	C	C	C	C	T	N	C	C	T	C	C	C	C	T	C	C	C	Y	C	C	C	C	T	C	C	C	C	C	C	T	C
AX-95809984	A/T	1	88113855	+	NA	NA	NA	NA	NA	NA	T	T	T	T	A	A	A	A	A	A	A	A	T	T	T	T	T	T	A	A	A	T	T	T	T	W	T	T	A	A	T	A	A	A	A	A	A	T	A
AX-95812640	A/G	1	88113878	+	NA	NA	NA	NA	NA	NA	G	G	G	G	A	A	A	A	A	A	A	A	G	A	A	A	G	A	A	A	A	G	A	R	R	R	A	A	A	A	G	A	A	A	A	A	A	G	A
AX-95793025	T/C	1	88115997	+	NA	NA	NA	NA	NA	NA	C	C	C	C	T	T	T	T	T	T	T	T	C	Y	C	C	C	C	T	T	T	T	C	C	C	Y	C	C	T	T	C	T	T	T	T	T	T	Y	T
AX-95809313	A/T	1	88116361	+	NA	NA	NA	NA	NA	NA	T	T	T	T	A	A	A	A	A	A	A	A	T	W	W	W	T	A	A	A	A	A	W	A	A	W	W	N	A	N	T	A	A	A	A	A	A	W	A
AX-95808808	G/A	1	88116931	+	NA	NA	NA	NA	NA	NA	A	A	A	A	G	G	G	G	G	G	G	G	A	A	A	A	A	A	A	N	G	A	A	A	A	R	A	A	A	N	A	G	G	G	G	N	G	A	G
AX-95808824	G/A	1	88121977	+	NA	NA	NA	NA	NA	NA	A	A	A	R	G	G	G	G	G	G	G	G	A	R	R	G	A	A	G	G	N	A	G	G	G	R	G	A	G	G	A	G	G	G	G	G	G	R	G
AX-95780502	T/C	1	88131033	+	NA	NA	NA	NA	NA	NA	C	C	C	C	T	T	T	T	T	T	T	T	C	Y	T	Y	C	T	T	T	T	C	Y	T	T	Y	Y	T	T	T	C	T	T	T	T	T	T	N	T
AX-95797398	G/A	1	88131186	+	NA	NA	NA	NA	NA	NA	A	A	A	A	G	G	G	G	G	G	G	G	A	G	G	G	A	N	G	G	G	A	G	G	G	R	G	G	G	G	A	G	G	G	G	G	G	R	G
AX-95777586	C/T	1	88131808	+	NA	NA	NA	NA	NA	NA	T	T	T	T	C	C	C	C	N	C	C	C	T	T	T	T	T	T	C	C	C	T	T	T	T	Y	T	T	C	C	T	C	C	C	C	C	C	Y	C
AX-95768874	G/A	1	88133399	+	NA	NA	NA	NA	NA	NA	A	A	A	A	G	G	G	G	G	G	G	G	A	A	R	A	A	R	A	G	G	A	A	A	A	R	A	R	A	G	A	G	G	G	G	G	G	A	G
AX-95808325	T/G	1	88134094	+	NA	NA	NA	NA	NA	NA	G	G	G	G	T	T	T	T	T	T	T	T	G	T	T	N	G	T	T	T	T	G	T	T	T	K	T	T	T	T	G	T	T	T	T	T	T	K	T
AX-95800368	C/A	1	88137890	+	NA	NA	NA	NA	NA	NA	A	A	A	A	C	C	C	C	C	C	C	C	A	C	N	C	A	C	C	C	C	A	M	C	C	M	C	M	C	C	A	C	C	C	C	C	C	M	C
AX-95772684	C/G	1	88137932	+	NA	NA	NA	NA	NA	NA	G	G	G	G	C	C	C	C	C	C	C	C	G	G	G	G	G	G	C	C	C	G	G	G	G	S	G	G	C	C	G	C	C	C	C	C	C	N	C
AX-95805031	C/T	1	88138126	+	NA	NA	NA	NA	NA	NA	T	T	T	T	C	C	C	C	C	C	C	C	T	T	T	T	T	T	C	C	C	T	T	T	T	Y	T	T	C	C	T	C	C	C	C	C	C	Y	C
AX-95770114	A/G	1	88142459	+	NA	NA	NA	NA	NA	NA	G	G	G	G	A	A	A	A	A	A	A	A	G	A	A	A	G	R	A	A	A	G	A	A	A	R	A	A	A	A	G	A	A	A	A	A	A	R	A
AX-95777020	T/A	1	88142747	+	NA	NA	NA	NA	NA	NA	A	A	A	A	T	T	T	T	T	T	T	T	A	T	T	T	A	N	T	T	T	A	T	T	T	W	T	T	T	T	A	T	T	T	T	T	T	W	T
AX-95770536	A/G	1	88144644	+	NA	NA	NA	NA	NA	NA	G	G	G	G	A	A	A	A	A	A	A	A	G	R	R	G	G	G	A	A	A	G	G	G	G	N	G	G	A	N	G	A	A	A	A	A	A	R	A
AX-95804627	G/C	1	88144892	+	NA	NA	NA	NA	NA	NA	C	C	C	C	G	G	G	G	G	G	G	G	C	G	G	G	C	G	G	G	G	C	G	G	G	G	G	G	G	G	C	G	G	G	G	G	G	G	G
AX-95795654	A/C	1	88145571	+	NA	NA	NA	NA	NA	NA	C	C	C	C	A	A	A	A	A	A	A	A	C	C	C	C	C	C	C	A	A	C	C	C	C	M	C	C	C	A	C	A	A	A	A	A	A	C	A
AX-95768362	T/C	1	88146189	+	NA	NA	NA	NA	NA	NA	C	C	C	C	T	T	T	T	T	T	T	T	C	C	C	C	C	C	T	T	T	C	C	C	C	Y	C	C	T	T	C	T	T	T	T	T	T	Y	T
AX-95811601	G/C	1	88148314	+	NA	NA	NA	NA	NA	NA	C	C	C	C	G	G	G	G	G	G	G	G	C	G	G	G	C	G	G	G	G	G	G	G	G	S	G	G	G	G	C	G	G	G	G	G	G	S	G
AX-95781281	G/T	1	88151879	+	NA	NA	NA	NA	NA	NA	T	T	T	T	G	G	G	G	G	G	G	G	T	T	G	T	T	G	G	G	G	G	T	K	K	K	K	T	G	G	T	G	G	G	G	G	G	K	G
AX-95813190	T/C	1	88152591	+	NA	NA	NA	NA	NA	NA	C	C	C	T	T	T	T	T	T	T	T	T	T	T	T	T	T	T	T	T	T	C	T	T	T	Y	T	T	T	T	C	T	T	T	T	T	T	T	T
AX-95803676	C/T	1	88152768	+	NA	NA	NA	NA	NA	NA	T	T	T	C	C	C	C	C	C	C	C	C	C	C	C	C	C	C	C	C	C	C	C	C	C	Y	C	C	C	C	T	C	C	C	C	C	C	C	C
AX-95789516	C/G	1	88152959	+	NA	NA	NA	NA	NA	NA	G	G	G	G	C	C	C	C	C	C	C	C	G	G	G	G	G	G	G	C	C	G	G	G	G	S	G	G	G	C	G	C	C	C	C	C	C	G	C
AX-95777523	C/T	1	88155080	+	NA	NA	NA	NA	NA	NA	T	T	T	T	C	C	C	C	C	C	C	C	T	Y	Y	T	T	T	T	C	C	T	Y	T	Y	Y	Y	T	T	C	T	C	C	C	C	C	C	T	C
AX-95774703	G/A	1	88155181	+	NA	NA	NA	NA	NA	NA	A	A	A	A	G	G	G	G	G	G	G	G	A	A	A	R	A	A	A	G	G	A	A	A	A	R	A	A	A	G	A	G	G	G	G	G	G	A	G
AX-95803645	C/T	1	88157698	+	NA	NA	NA	NA	NA	NA	T	T	T	T	C	C	C	C	C	C	C	C	T	Y	T	T	T	T	T	C	C	T	Y	T	N	Y	Y	T	T	C	T	C	C	C	C	C	C	T	C
AX-95784841	C/A	1	88161453	+	NA	NA	NA	NA	NA	NA	A	A	A	A	C	C	C	C	C	C	C	C	A	M	C	C	A	C	C	C	C	C	C	C	M	M	C	C	C	M	A	C	C	C	C	C	C	C	C
AX-95787246	T/C	1	88163056	+	NA	NA	NA	NA	NA	NA	C	C	C	C	T	T	T	T	T	T	T	T	C	T	T	T	C	T	T	T	T	T	T	T	T	Y	C	T	T	T	C	T	T	T	T	T	T	Y	T
AX-95771527	G/A	1	88163146	+	NA	NA	NA	NA	NA	NA	A	A	A	A	G	G	G	G	G	G	G	G	A	N	G	G	A	G	G	G	G	G	G	G	G	R	G	G	G	G	A	G	G	G	G	G	G	R	G
AX-95788347	C/T	1	88242456	+	NA	NA	NA	NA	NA	NA	T	T	T	T	C	C	C	C	C	C	C	C	T	C	Y	C	T	Y	C	C	C	C	C	C	C	N	C	C	C	C	T	C	C	C	C	C	C	Y	C
AX-95793714	C/T	1	88247340	+	NA	NA	NA	NA	NA	NA	T	T	T	T	C	C	C	C	C	C	C	C	T	C	N	C	T	C	C	C	C	C	N	C	C	Y	C	C	C	Y	T	C	C	C	C	C	C	C	C
AX-95799458	T/C	1	88248426	+	NA	NA	NA	NA	NA	NA	C	C	C	C	T	T	T	T	T	T	T	T	C	C	C	C	C	C	T	T	T	C	C	C	C	Y	C	N	T	T	C	T	T	T	T	T	T	C	T
AX-95771844	T/A	1	88249228	+	NA	NA	NA	NA	NA	NA	A	A	A	A	T	T	T	T	T	T	T	T	A	A	A	A	A	A	T	T	T	A	A	A	A	W	A	A	T	T	A	T	T	T	T	T	T	A	T
AX-95817126	C/T	1	88250158	+	NA	NA	NA	NA	NA	NA	T	T	T	N	C	C	C	C	C	C	C	C	T	Y	T	Y	T	T	C	C	C	T	Y	T	T	Y	Y	T	C	C	T	C	C	C	C	C	C	T	C
AX-95790725	G/T	1	88251737	+	NA	NA	NA	NA	NA	NA	T	T	T	T	G	G	G	G	G	G	G	G	G	G	G	G	T	N	G	G	G	G	G	G	G	K	G	G	G	G	T	G	G	G	G	G	G	G	G
AX-95772276	G/A	1	88254273	+	NA	NA	NA	NA	NA	NA	G	G	G	G	A	A	A	G	A	G	A	A	G	R	R	R	G	N	G	A	G	G	R	N	G	G	R	G	G	G	G	G	G	G	A	G	G	G	A
AX-95808658	G/A	1	88254349	+	NA	NA	NA	NA	NA	NA	A	A	A	A	G	G	G	G	G	G	G	G	A	A	A	A	A	A	G	G	G	G	A	A	A	R	A	A	G	G	A	G	G	G	G	G	G	A	G
AX-95797674	C/G	1	88254719	+	NA	NA	NA	NA	NA	NA	G	G	G	G	C	C	C	C	C	C	C	C	G	C	C	S	G	C	C	C	C	C	N	C	C	S	N	C	C	C	G	C	C	C	C	C	C	G	C
AX-95786330	G/A	1	88254836	+	NA	NA	NA	NA	NA	NA	A	A	A	A	G	G	G	G	G	G	G	G	A	A	A	A	A	A	G	G	G	G	A	A	A	R	A	A	G	G	A	G	G	G	G	G	G	R	G
AX-95768749	G/A	1	88254949	+	NA	NA	NA	NA	NA	NA	A	A	A	A	G	G	G	G	N	G	G	G	A	A	A	A	A	A	G	G	G	G	A	A	A	R	A	A	G	N	A	G	G	G	G	G	G	R	G
AX-95797795	A/G	1	88255989	+	NA	NA	NA	NA	NA	NA	G	G	G	R	A	A	A	A	A	A	A	A	G	G	N	G	A	R	R	A	A	A	G	G	G	R	G	R	G	A	G	A	A	A	A	A	A	R	A
AX-95794769	C/T	1	88265261	+	NA	NA	NA	NA	NA	NA	T	T	T	T	C	C	C	C	C	C	C	C	T	Y	N	N	N	Y	C	C	C	T	C	N	Y	Y	N	Y	C	C	T	C	C	C	C	C	C	Y	C
AX-95774880	T/C	1	88266146	+	NA	NA	NA	NA	NA	NA	C	C	C	C	T	T	T	T	Y	T	T	T	C	C	C	C	C	C	C	T	T	C	Y	C	C	Y	C	C	C	Y	C	T	T	N	T	T	T	Y	T
AX-95795276	G/C	1	88267406	+	NA	NA	NA	NA	NA	NA	C	C	C	C	G	G	G	G	G	G	G	G	C	C	C	C	C	C	G	G	G	C	C	C	C	S	C	C	G	G	C	G	G	G	G	G	G	G	G
AX-95768004	C/G	1	88267945	+	NA	NA	NA	NA	NA	NA	G	G	G	C	C	C	C	C	C	C	C	C	C	C	C	C	C	C	C	C	C	C	C	C	C	S	C	C	C	C	G	C	C	C	C	C	C	C	C
AX-95799148	G/A	1	88269124	+	NA	NA	NA	NA	NA	NA	A	A	A	A	G	G	G	G	G	G	G	G	A	A	A	R	A	A	G	G	G	A	A	A	A	R	A	A	G	G	A	G	G	G	G	G	G	R	G
AX-95812737	G/A	1	88275043	+	NA	NA	NA	NA	NA	NA	A	A	A	A	G	G	G	G	G	G	G	G	A	G	G	G	A	R	G	G	G	G	G	N	G	R	G	G	G	G	A	G	G	G	G	G	G	R	G
AX-95814859	T/A	1	88277097	+	NA	NA	NA	NA	NA	NA	A	A	A	A	T	T	T	T	T	T	T	T	A	T	T	T	A	T	T	T	T	A	T	T	T	W	T	T	T	T	A	T	T	T	T	T	T	W	T
AX-95784821	C/T	1	88278898	+	NA	NA	NA	NA	NA	NA	T	T	T	C	C	C	C	C	C	C	C	C	C	Y	C	N	C	C	C	C	C	C	Y	C	C	N	Y	C	C	C	T	C	C	C	C	C	C	C	C
AX-95774609	A/G	1	88281719	+	NA	NA	NA	NA	NA	NA	G	G	G	G	A	A	A	A	A	A	A	A	G	R	G	G	G	R	R	A	A	G	G	G	G	R	G	G	R	A	G	A	A	A	A	A	A	R	A
AX-95784186	A/G	1	88281765	+	NA	NA	NA	NA	NA	NA	G	G	G	N	A	A	A	A	A	A	A	A	G	A	A	A	G	A	A	A	A	G	A	A	A	R	A	A	A	A	G	A	A	A	A	A	A	R	A
AX-95785668	C/G	1	88283717	+	NA	NA	NA	NA	NA	NA	G	G	G	G	C	C	C	C	C	C	C	C	G	S	G	S	G	G	C	C	C	G	S	G	G	S	G	G	C	C	G	C	C	C	C	C	C	S	C
AX-95775632	T/C	1	88283757	+	NA	NA	NA	NA	NA	NA	C	C	C	C	T	T	T	T	T	T	T	T	C	C	C	C	C	C	T	T	T	C	C	C	C	Y	C	C	T	T	C	T	T	T	T	T	T	Y	T
AX-95772921	C/A	1	88283880	+	NA	NA	NA	NA	NA	NA	A	A	A	A	C	C	C	C	C	C	C	C	A	M	C	N	A	C	C	C	C	A	C	C	C	M	C	C	C	C	A	C	C	C	C	C	C	M	C
AX-95794404	C/T	1	88284132	+	NA	NA	NA	NA	NA	NA	T	T	T	T	C	C	C	C	C	C	C	C	T	T	N	T	T	T	C	C	C	T	T	T	T	Y	T	T	C	C	T	C	C	C	C	C	C	Y	C
AX-95795753	A/G	1	88284486	+	NA	NA	NA	NA	NA	NA	G	G	G	G	A	A	A	A	A	A	A	A	G	G	G	G	G	G	A	A	A	G	G	G	G	R	G	A	A	A	G	A	A	A	A	A	A	R	A
AX-95808135	A/G	1	88284546	+	NA	NA	NA	NA	NA	NA	G	G	G	G	A	A	A	A	A	A	A	A	G	A	A	A	G	N	A	A	A	G	A	A	A	R	A	A	A	A	G	A	A	A	A	A	A	R	A
AX-95789160	T/C	1	88284590	+	NA	NA	NA	NA	NA	NA	C	C	C	C	T	T	T	T	T	T	T	T	C	T	C	N	C	T	T	T	T	C	C	Y	T	Y	C	T	T	T	C	T	T	T	T	T	T	Y	T
AX-95793574	C/T	1	88284627	+	NA	NA	NA	NA	NA	NA	T	T	T	T	C	C	C	C	C	C	C	C	T	C	C	C	T	C	C	C	C	T	C	C	C	Y	C	C	C	C	T	C	C	C	C	C	C	Y	C
AX-95777553	T/C	1	88284750	+	NA	NA	NA	NA	NA	NA	C	C	C	C	T	T	T	T	T	T	T	T	C	C	C	C	C	C	T	T	T	C	C	T	Y	Y	C	T	T	T	C	T	T	T	T	T	T	Y	T
AX-95773478	G/A	1	88284813	+	NA	NA	NA	NA	NA	NA	A	A	A	A	G	G	G	G	G	G	G	G	A	A	A	N	A	A	G	G	G	A	A	A	A	R	A	A	G	G	A	G	G	G	G	G	G	R	G
AX-95816035	T/G	1	88285031	+	NA	NA	NA	NA	NA	NA	N	K	K	N	T	T	T	T	T	T	T	T	K	G	G	G	K	G	T	T	T	K	G	G	G	T	G	G	T	T	K	T	T	T	T	T	T	T	T
AX-95788782	G/C	1	88285430	+	NA	NA	NA	NA	NA	NA	C	C	C	C	G	G	G	G	G	G	G	G	C	C	C	C	C	C	G	G	G	C	C	C	C	S	C	C	G	G	C	G	G	G	G	G	G	S	G
AX-95774148	C/G	1	88286444	+	NA	NA	NA	NA	NA	NA	G	G	G	G	C	C	C	C	C	C	C	C	G	S	C	C	G	C	C	C	C	C	C	C	N	S	C	S	C	C	G	C	C	C	C	C	C	S	C
AX-95807122	G/A	1	88290327	+	NA	NA	NA	NA	NA	NA	A	A	A	A	G	G	G	G	G	G	G	G	A	A	R	A	A	A	G	G	G	A	R	R	R	R	A	G	G	G	A	G	G	G	G	G	G	N	G
AX-95788767	A/G	1	88293384	+	NA	NA	NA	NA	NA	NA	G	G	G	G	A	A	A	A	A	A	A	A	G	A	R	A	G	G	A	A	A	G	A	A	A	R	A	A	A	A	G	A	A	A	A	A	A	R	A
AX-95798843	C/T	1	88294139	+	NA	NA	NA	NA	NA	NA	T	T	T	T	C	C	C	C	C	C	C	C	T	C	C	C	T	C	C	C	C	T	C	C	C	Y	C	C	C	C	T	C	C	C	C	C	C	Y	C
AX-95789212	A/G	1	88295109	+	NA	NA	NA	NA	NA	NA	G	G	G	G	A	A	A	A	A	A	A	A	G	G	G	G	G	G	A	A	A	G	A	G	G	R	R	N	A	A	G	A	A	A	A	A	A	R	A
AX-95811275	C/T	1	88296940	+	NA	NA	NA	NA	NA	NA	T	T	T	T	C	C	C	C	C	C	C	C	T	T	T	T	T	T	C	C	C	T	T	T	T	Y	T	T	C	C	T	C	C	C	C	C	C	Y	C
AX-95806975	C/A	1	88297204	+	NA	NA	NA	NA	NA	NA	A	A	A	A	C	C	C	C	C	C	C	C	A	C	C	C	A	C	C	C	C	A	C	C	C	M	C	C	C	C	A	C	C	C	C	C	C	M	C
AX-95771162	A/G	1	88297604	+	NA	NA	NA	NA	NA	NA	R	R	R	A	A	A	A	A	A	A	A	A	A	A	A	A	A	A	A	A	A	A	A	A	A	R	A	A	A	A	R	A	A	A	A	A	A	A	A
AX-95790318	T/C	1	88297979	+	NA	NA	NA	NA	NA	NA	C	C	C	C	T	T	T	T	T	T	T	T	C	C	C	C	C	C	T	T	T	C	C	C	C	Y	C	C	T	T	C	T	T	T	T	T	T	Y	T
AX-95772091	A/G	1	88298051	+	NA	NA	NA	NA	NA	NA	G	G	G	G	A	A	A	A	A	A	A	A	G	G	G	G	G	G	A	A	A	G	G	G	G	R	G	G	A	A	G	A	A	A	A	A	A	R	A
AX-95796375	C/G	1	88301472	+	NA	NA	NA	NA	NA	NA	G	G	G	G	C	C	C	C	C	C	C	C	G	G	G	G	G	S	C	C	C	G	G	G	G	S	G	C	C	C	G	C	C	C	C	C	C	S	C
AX-95772121	T/C	1	88303727	+	NA	NA	NA	NA	NA	NA	C	C	C	C	T	T	T	T	T	T	T	T	C	N	N	Y	C	C	C	T	T	C	Y	C	N	T	Y	C	C	T	C	T	T	T	T	T	T	C	T
AX-95776556	G/T	1	88309493	+	NA	NA	NA	NA	NA	NA	T	T	T	T	G	G	G	G	G	G	G	G	T	T	N	T	T	K	T	G	G	T	T	K	K	K	T	T	T	G	T	G	G	G	G	G	G	T	G
AX-95770346	T/C	1	88311564	+	NA	NA	NA	NA	NA	NA	C	C	C	C	T	T	T	T	T	T	T	T	T	T	T	Y	C	T	T	T	T	T	N	T	T	Y	T	T	T	Y	C	T	T	T	T	T	T	Y	T
AX-95792306	G/A	1	88311778	+	NA	NA	NA	NA	NA	NA	A	A	A	A	G	G	G	G	G	G	G	G	A	A	R	A	A	R	G	G	G	G	A	R	R	R	A	A	G	G	A	G	G	G	G	G	G	N	G
AX-95775672	T/C	1	88315922	+	NA	NA	NA	NA	NA	NA	C	N	Y	C	T	T	T	T	T	T	T	T	T	Y	C	C	N	N	T	T	T	T	C	Y	Y	T	Y	N	T	T	C	T	T	T	T	T	T	T	T
AX-95818564	G/A	1	88315994	+	NA	NA	NA	NA	NA	NA	A	A	A	R	G	G	G	G	G	G	G	G	G	G	G	R	A	G	G	G	G	G	R	G	R	R	R	G	G	G	A	G	G	G	G	G	G	R	G
AX-95802971	A/G	1	88316140	+	NA	NA	NA	NA	NA	NA	G	G	G	G	A	A	A	A	A	A	A	A	A	R	G	R	G	G	A	A	A	A	R	G	G	R	R	G	A	A	G	A	A	A	A	A	A	R	A
AX-95773159	T/C	1	88323642	+	NA	NA	NA	NA	NA	NA	Y	Y	Y	Y	T	T	T	T	T	T	T	T	Y	T	T	T	Y	T	T	T	T	Y	T	T	T	T	T	T	T	T	Y	T	T	T	T	T	T	T	T
AX-95791848	T/G	1	88327099	+	NA	NA	NA	NA	NA	NA	G	G	G	G	T	T	T	T	T	T	T	T	G	G	G	N	G	G	G	T	T	G	G	G	N	K	K	G	G	T	G	T	T	T	T	T	T	G	T
AX-95803855	C/T	1	88329132	+	NA	NA	NA	NA	NA	NA	T	T	T	C	C	C	C	C	C	C	C	C	C	Y	Y	C	C	Y	C	C	C	C	Y	Y	Y	C	C	Y	C	C	T	C	C	C	C	C	C	C	C
AX-95786297	G/T	1	88329481	+	NA	NA	NA	NA	NA	NA	T	T	T	K	G	G	G	G	G	G	G	G	T	N	T	T	T	T	G	G	G	T	T	T	T	K	T	T	G	G	T	G	G	G	G	G	G	K	G
AX-95809403	C/T	1	88330460	+	NA	NA	NA	NA	NA	NA	T	T	T	T	C	C	C	C	C	C	C	C	T	T	Y	Y	T	Y	T	C	C	T	T	Y	Y	Y	T	T	T	C	T	C	C	C	C	C	C	Y	C
AX-95809986	T/C	1	88333878	+	NA	NA	NA	NA	NA	NA	T	T	T	T	C	C	C	T	C	T	C	C	T	Y	T	Y	T	T	T	C	T	T	Y	T	T	Y	Y	T	Y	T	T	T	C	C	C	T	C	T	C
AX-95798395	A/G	1	88335256	+	NA	NA	NA	NA	NA	NA	G	G	G	G	A	A	A	A	A	A	A	A	G	G	N	G	G	G	G	A	A	G	G	G	G	R	G	G	G	A	G	A	A	R	A	A	A	R	A
AX-95817253	C/T	1	88344440	+	NA	NA	NA	NA	NA	NA	T	T	T	T	C	C	C	C	C	C	C	C	T	Y	T	T	T	Y	C	C	C	C	Y	T	T	Y	Y	N	C	C	T	C	C	C	C	C	C	Y	C
AX-95785532	C/A	1	88345906	+	NA	NA	NA	NA	NA	NA	A	A	A	N	C	C	C	C	C	C	C	C	A	A	A	A	A	A	A	C	C	A	A	A	A	M	A	A	A	C	A	C	C	C	C	C	C	A	C
AX-95815859	T/C	1	88348954	+	NA	NA	NA	NA	NA	NA	C	C	C	C	T	T	T	T	T	T	T	T	T	C	N	N	C	C	T	T	T	T	Y	N	C	T	Y	Y	T	T	C	T	T	T	T	T	T	T	T
AX-95805886	G/A	1	88349125	+	NA	NA	NA	NA	NA	NA	A	A	A	A	G	G	G	G	G	G	G	G	G	G	G	G	A	R	G	G	G	G	G	G	G	G	R	G	G	G	A	G	G	G	G	G	G	R	G
AX-95813445	A/G	1	88349393	+	NA	NA	NA	NA	NA	NA	G	G	G	G	A	A	A	A	A	A	A	A	A	R	G	R	G	G	R	A	A	A	R	G	G	A	R	R	R	A	G	A	A	A	A	A	A	R	A
AX-95815302	T/C	1	88351718	+	NA	NA	NA	NA	NA	NA	C	C	C	C	T	T	T	T	T	T	T	T	T	T	T	T	C	T	T	T	T	T	T	Y	T	T	T	T	T	T	C	Y	T	T	T	T	T	Y	T
AX-95813900	C/T	1	88352456	+	NA	NA	NA	NA	NA	NA	T	T	T	N	C	C	C	C	C	C	C	C	T	T	T	T	T	T	C	C	C	C	T	T	T	Y	T	T	C	C	T	C	C	C	C	C	C	Y	C
AX-95798221	A/T	1	88352601	+	NA	NA	NA	NA	NA	NA	T	T	T	T	A	A	A	A	A	A	A	A	A	A	W	A	T	A	A	A	A	A	A	A	A	A	A	A	A	A	T	A	A	A	A	A	A	W	A
AX-95800553	C/A	1	88355791	+	NA	NA	NA	NA	NA	NA	A	A	A	A	C	C	C	C	C	C	C	C	A	A	M	M	A	A	A	C	C	C	N	A	A	M	M	A	A	C	A	C	C	C	C	C	C	M	C
AX-95796143	G/A	1	88356303	+	NA	NA	NA	NA	NA	NA	A	A	A	A	G	G	G	G	G	G	G	G	G	A	A	A	A	A	G	G	G	G	A	A	A	G	A	A	G	G	A	G	G	G	G	G	G	R	G
AX-95778520	C/T	1	88357388	+	NA	NA	NA	NA	NA	NA	T	T	T	T	C	C	C	C	C	C	C	C	T	T	N	T	T	T	T	C	C	T	T	T	T	Y	T	T	T	C	T	C	C	C	C	C	C	T	C
AX-95769449	T/A	1	88357871	+	NA	NA	NA	NA	NA	NA	A	A	A	A	T	T	T	T	T	T	T	T	T	T	T	T	A	T	A	T	T	A	N	T	T	T	W	T	A	T	A	T	T	T	T	T	T	A	T
AX-95806371	G/A	1	88358020	+	NA	NA	NA	NA	NA	NA	A	A	A	A	G	G	G	G	G	G	G	G	G	G	G	G	A	R	A	G	G	A	G	G	G	G	G	G	A	G	A	G	G	G	G	G	G	A	G
AX-95807886	G/A	1	88358436	+	NA	NA	NA	NA	NA	NA	A	A	A	A	G	G	G	G	G	G	G	G	G	A	G	G	A	G	A	G	G	A	G	G	G	G	G	G	A	G	A	G	G	G	G	G	G	A	G
AX-95801201	G/C	1	88358533	+	NA	NA	NA	NA	NA	NA	C	C	C	C	G	G	G	G	G	G	G	G	G	C	S	C	C	N	C	G	G	C	C	C	C	G	C	C	C	G	C	G	G	G	G	G	G	C	G
AX-95798679	C/A	1	88358903	+	NA	NA	NA	NA	NA	NA	A	A	A	A	C	C	C	C	C	C	C	C	C	C	A	A	A	A	A	C	C	A	A	A	A	C	A	A	A	C	A	C	C	C	C	C	C	A	C
AX-95775928	A/G	1	88359404	+	NA	NA	NA	NA	NA	NA	G	G	G	G	A	A	A	A	A	A	A	A	A	G	G	G	G	G	G	A	A	G	G	G	G	A	G	G	G	A	G	A	A	A	A	A	A	G	A
AX-95805652	G/A	1	88359620	+	NA	NA	NA	NA	NA	NA	A	A	A	A	G	G	G	G	G	G	G	G	G	A	A	A	A	A	A	G	G	A	A	A	A	G	A	A	A	G	A	G	G	G	G	G	G	A	G
AX-95803046	C/T	1	88360772	+	NA	NA	NA	NA	NA	NA	T	T	T	C	C	C	C	C	C	C	C	C	C	C	C	C	C	Y	C	C	C	C	C	C	C	C	Y	C	C	C	C	C	C	C	C	C	C	C	C
AX-95785514	T/G	1	88361700	+	NA	NA	NA	NA	NA	NA	G	G	G	G	T	T	T	T	T	G	T	T	G	G	G	G	G	G	G	G	T	G	G	G	G	G	G	G	G	G	G	G	G	G	T	K	G	G	T
AX-95770552	A/G	1	88362760	+	NA	NA	NA	NA	NA	NA	G	G	G	G	A	A	A	A	A	A	A	A	A	R	A	A	G	A	G	A	A	G	A	A	A	A	A	A	G	A	G	A	A	A	A	A	A	G	A
AX-95775371	C/T	1	88365183	+	NA	NA	NA	NA	NA	NA	N	Y	N	Y	C	C	C	C	C	C	C	C	T	T	N	Y	T	T	T	C	C	C	Y	T	T	Y	Y	N	T	C	T	C	C	C	C	C	C	Y	C
AX-95797040	C/A	1	88366729	+	NA	NA	NA	NA	NA	NA	A	A	A	A	C	C	C	C	C	C	C	C	A	A	A	A	A	A	A	C	C	C	A	A	A	M	A	A	A	C	A	C	C	C	C	C	C	A	C
AX-95768945	A/G	1	88366982	+	NA	NA	NA	NA	NA	NA	G	G	G	G	A	A	A	A	A	A	A	A	G	G	G	G	G	G	G	A	A	G	G	G	G	R	G	G	G	A	G	A	A	A	A	A	A	G	A
AX-95798556	G/A	1	88367379	+	NA	NA	NA	NA	NA	NA	A	A	A	G	G	G	G	G	G	G	G	G	G	G	G	R	G	G	G	G	G	G	G	G	G	G	R	G	G	G	A	G	G	G	G	G	G	G	G
AX-95804507	A/G	1	88369117	+	NA	NA	NA	NA	NA	NA	G	G	G	R	A	A	A	A	A	A	A	A	G	A	A	R	A	A	A	A	A	A	R	A	A	R	R	A	A	R	G	A	A	A	A	A	A	A	A
AX-95806682	A/G	1	88369386	+	NA	NA	NA	NA	NA	NA	G	G	G	G	A	A	A	A	A	A	A	A	G	G	G	G	G	G	R	A	A	A	G	G	G	R	G	G	R	A	G	A	A	A	A	A	A	A	A
AX-95796408	A/G	1	88371163	+	NA	NA	NA	NA	NA	NA	G	G	G	G	A	A	A	A	A	A	A	A	G	G	G	G	G	G	A	A	A	A	G	G	G	R	G	G	A	A	G	A	A	A	A	A	A	R	A
AX-95787314	T/A	1	88371292	+	NA	NA	NA	NA	NA	NA	A	A	A	T	T	T	T	T	T	T	T	T	A	T	T	T	T	T	T	T	T	T	T	T	T	W	T	T	T	T	A	T	T	T	T	T	T	T	T
AX-95784974	G/A	1	88371616	+	NA	NA	NA	NA	NA	NA	A	A	A	A	G	G	G	G	G	G	G	G	A	G	A	G	A	A	A	G	G	G	G	A	A	R	G	A	A	G	A	G	G	G	G	G	G	G	G
AX-95815044	G/A	1	88373946	+	NA	NA	NA	NA	NA	NA	A	A	A	A	G	G	G	G	G	G	G	G	A	R	G	R	A	G	G	G	G	G	R	R	R	R	R	G	G	G	A	G	G	G	G	G	G	R	G
AX-95808577	G/A	1	88375479	+	NA	NA	NA	NA	NA	NA	A	A	A	A	G	G	G	G	G	G	G	G	A	A	A	A	N	R	G	G	G	G	A	A	A	R	A	A	G	G	A	G	G	G	G	G	G	R	G
AX-95790545	G/C	1	88378478	+	NA	NA	NA	NA	NA	NA	C	C	C	C	G	G	G	G	G	G	G	G	C	C	S	C	C	G	G	G	G	C	S	G	G	S	C	G	G	G	C	G	G	G	G	G	G	S	G
AX-95793923	C/T	1	88378929	+	NA	NA	NA	NA	NA	NA	T	T	T	C	C	C	C	C	C	C	C	C	C	C	C	C	C	Y	C	C	C	C	C	C	C	C	C	C	C	C	T	C	C	C	C	C	C	C	C
AX-95777704	A/G	1	88379089	+	NA	NA	NA	NA	NA	NA	G	G	G	G	A	A	A	A	A	A	A	A	G	G	G	G	G	G	G	A	A	G	G	G	G	R	G	G	G	A	G	A	A	A	A	A	A	R	A
AX-95785289	T/A	1	88379640	+	NA	NA	NA	NA	NA	NA	A	A	A	A	T	T	T	T	T	T	T	T	A	W	A	A	A	A	A	T	T	A	A	A	A	W	A	A	A	T	T	T	T	T	T	T	T	W	T
AX-95805125	T/C	1	88379688	+	NA	NA	NA	NA	NA	NA	C	C	C	C	T	T	T	T	T	T	T	T	C	T	T	T	C	C	C	T	T	C	T	T	T	Y	T	T	C	T	T	T	T	T	T	T	T	Y	T
AX-95799962	A/G	1	88379753	+	NA	NA	NA	NA	NA	NA	G	G	G	G	A	A	A	A	A	A	A	A	G	R	R	A	G	A	G	A	A	G	A	A	A	R	A	A	G	A	A	A	A	A	A	A	A	R	A
AX-95808240	T/G	1	88379884	+	NA	NA	NA	NA	NA	NA	G	G	G	G	T	T	T	T	T	T	T	T	G	G	G	K	G	G	T	T	T	G	N	G	G	T	G	G	T	T	T	T	T	T	T	T	T	K	T
AX-95806078	A/C	1	88380539	+	NA	NA	NA	NA	NA	NA	C	C	C	C	A	A	A	A	N	A	A	A	C	A	M	A	C	A	N	A	A	C	A	A	A	A	A	A	M	A	C	A	A	A	A	A	A	M	A
AX-95807012	C/T	1	88381029	+	NA	NA	NA	NA	NA	NA	T	T	T	T	C	C	C	C	C	C	C	C	T	T	T	T	T	T	C	C	C	T	T	T	T	C	T	T	C	C	C	C	C	C	C	C	C	Y	C
AX-95799615	G/A	1	88382787	+	NA	NA	NA	NA	NA	NA	A	A	A	A	G	G	G	G	G	G	G	G	A	R	A	A	A	A	A	G	G	A	A	A	A	G	A	A	A	G	A	G	G	G	G	G	G	A	G
AX-95808560	T/C	1	88383195	+	NA	NA	NA	NA	NA	NA	C	C	C	C	T	T	T	T	T	C	T	T	C	C	Y	C	C	Y	C	T	T	C	Y	C	Y	N	C	Y	C	T	C	T	T	T	T	T	T	C	T
AX-95771937	C/T	1	88384070	+	NA	NA	NA	NA	NA	NA	T	T	T	C	C	C	C	C	C	C	C	C	C	Y	Y	C	C	C	C	C	C	C	Y	N	C	C	Y	C	C	C	C	C	C	C	C	C	C	C	C
AX-95776523	G/A	1	88384593	+	NA	NA	NA	NA	NA	NA	A	A	A	A	G	G	G	G	G	G	G	G	A	A	N	A	A	A	A	G	G	A	A	A	A	R	A	A	A	G	A	G	G	G	G	G	G	A	G
AX-95795005	G/A	1	88386713	+	NA	NA	NA	NA	NA	NA	A	A	A	R	G	G	G	G	G	G	G	G	A	A	G	R	A	A	G	G	G	G	A	A	A	G	A	A	G	G	G	G	G	G	G	G	G	R	G
AX-95785774	A/T	1	88387210	+	NA	NA	NA	NA	NA	NA	T	T	T	T	A	A	A	A	A	A	A	A	T	T	T	T	T	T	T	A	A	T	T	T	T	W	T	T	T	A	T	A	A	A	A	A	A	T	A
AX-95793320	G/A	1	88583066	+	NA	NA	NA	NA	NA	NA	G	G	G	G	N	G	G	G	G	G	G	G	G	N	R	A	G	G	G	G	G	G	R	R	R	G	R	G	G	R	G	G	G	G	G	G	G	G	G
AX-95798855	T/C	1	88636731	+	NA	NA	NA	NA	NA	NA	C	C	C	T	C	T	T	T	T	C	T	T	C	C	N	C	C	C	C	C	C	C	C	N	Y	C	C	C	C	C	C	C	C	C	T	Y	C	C	T
AX-95806810	C/T	1	88684029	+	NA	NA	NA	NA	NA	NA	T	T	T	C	T	C	C	C	T	T	C	C	T	N	T	T	T	Y	T	T	T	T	T	Y	Y	T	N	Y	T	T	T	T	T	T	C	N	T	T	C
AX-95777671	C/A	1	88803282	+	NA	NA	NA	NA	NA	NA	A	A	A	C	A	C	C	C	A	A	C	C	A	A	M	A	A	M	M	A	A	A	A	M	M	A	A	M	M	A	A	A	A	A	C	M	A	A	C
AX-95793936	T/A	1	88859468	+	NA	NA	NA	NA	NA	NA	A	A	A	W	A	T	W	T	A	A	T	T	A	A	A	A	A	A	A	A	A	A	A	A	A	A	A	A	A	A	A	A	A	A	T	W	A	A	A
AX-95814971	G/A	1	88892026	+	NA	NA	NA	NA	NA	NA	G	G	G	N	A	G	G	G	G	G	G	G	G	G	G	G	G	N	G	G	N	G	G	G	R	G	G	G	G	G	G	G	G	G	G	G	G	G	G
AX-95807615	C/T	1	88908028	+	NA	NA	NA	NA	NA	NA	C	C	C	C	Y	C	C	C	C	C	C	C	C	C	C	C	C	C	C	C	C	C	C	C	C	C	C	C	C	C	C	C	C	T	C	C	C	C	C
AX-95794079	A/G	1	88934333	+	NA	NA	NA	NA	NA	NA	A	A	A	A	A	G	A	A	A	A	G	A	A	A	A	A	A	A	A	A	A	A	A	A	A	A	A	A	A	A	A	A	A	A	A	A	A	A	A
AX-95803054	G/A	1	88937016	+	NA	NA	NA	NA	NA	NA	G	G	G	A	G	A	G	N	G	G	A	A	G	G	G	G	G	R	G	G	G	G	G	G	G	G	G	G	G	G	G	G	G	G	A	R	G	G	G
AX-95795807	T/C	1	89126124	+	NA	NA	NA	NA	NA	NA	C	C	C	T	T	T	Y	T	T	T	T	T	C	T	T	C	N	T	T	T	T	T	Y	T	T	T	Y	T	T	Y	T	T	T	T	T	T	T	T	T
AX-95774173	C/T	1	89128301	+	NA	NA	NA	NA	NA	NA	T	T	T	C	C	C	Y	C	C	C	C	C	T	T	T	T	T	T	C	C	C	T	T	T	T	Y	T	T	C	C	T	C	C	C	C	C	C	Y	T
AX-95803485	T/C	1	89131139	+	NA	NA	NA	NA	NA	NA	C	C	C	N	T	T	T	T	N	T	T	T	C	Y	C	Y	C	Y	C	T	N	C	Y	C	C	C	T	Y	C	T	C	T	T	T	T	T	T	N	C
AX-95791846	C/T	1	89132768	+	NA	NA	NA	NA	NA	NA	T	T	T	C	C	C	Y	C	C	C	C	C	T	T	T	T	T	T	T	C	T	T	T	T	T	T	T	T	T	C	T	C	C	C	C	C	C	Y	T
AX-95771513	T/C	1	89132782	+	NA	NA	NA	NA	NA	NA	C	C	C	T	T	T	Y	T	T	T	T	T	C	C	C	C	C	C	C	T	C	C	C	C	C	C	C	N	C	T	C	T	T	C	T	T	T	C	C
AX-95815484	C/A	1	89134635	+	NA	NA	NA	NA	NA	NA	A	A	A	C	C	C	C	C	C	C	C	C	A	M	A	A	A	A	A	C	M	A	A	A	A	A	A	M	A	C	A	C	C	C	C	C	C	A	A
AX-95792697	A/G	1	89135041	+	NA	NA	NA	NA	NA	NA	G	G	G	A	A	A	A	A	A	A	A	A	G	R	R	R	G	G	A	A	A	G	R	R	R	R	R	G	A	A	G	A	A	A	A	A	A	N	G
AX-95792706	C/T	1	89139280	+	NA	NA	NA	NA	NA	NA	T	T	T	C	C	C	C	C	C	C	C	C	T	N	T	Y	T	Y	T	C	T	T	Y	T	T	T	Y	T	T	C	T	C	C	C	C	C	C	T	T
AX-95803316	T/G	1	89139437	+	NA	NA	NA	NA	NA	NA	G	G	G	T	T	T	K	T	T	T	T	T	G	G	G	G	G	G	G	T	G	G	G	N	G	G	G	G	G	T	G	T	T	T	T	T	T	G	G
AX-95799944	C/G	1	89143374	+	NA	NA	NA	NA	NA	NA	G	G	G	C	C	C	C	C	C	C	C	C	G	C	C	C	G	G	C	C	G	G	C	S	S	G	C	S	C	C	G	C	C	C	C	C	C	S	G
AX-95786505	G/A	1	89144389	+	NA	NA	NA	NA	NA	NA	A	A	A	G	G	G	G	G	G	G	G	G	A	R	A	A	A	A	G	G	A	G	A	A	A	A	A	A	G	G	A	G	G	G	G	G	G	R	A
AX-95777073	G/A	1	89146033	+	NA	NA	NA	NA	NA	NA	A	A	A	G	G	G	R	G	G	G	G	G	A	A	A	N	A	R	G	G	A	G	A	A	A	A	A	A	G	R	A	G	G	G	G	G	G	A	A
AX-95782062	A/C	1	89146280	+	NA	NA	NA	NA	NA	NA	C	C	C	A	A	A	A	A	A	A	A	A	C	A	M	A	C	C	A	A	C	A	A	C	C	C	A	C	A	A	C	A	A	A	A	A	A	C	C
AX-95814297	A/T	1	89146421	+	NA	NA	NA	NA	NA	NA	T	T	T	A	A	A	W	A	A	A	A	A	T	T	T	T	T	T	A	A	T	T	T	T	T	T	T	T	A	A	T	A	A	A	A	A	A	W	T
AX-95772915	T/A	1	89151001	+	NA	NA	NA	NA	NA	NA	A	A	A	T	T	T	T	T	T	T	T	T	A	T	T	W	A	T	W	T	T	A	W	T	T	W	W	T	W	T	A	T	T	T	T	T	T	W	A
AX-95771047	G/T	1	89152213	+	NA	NA	NA	NA	NA	NA	T	T	T	G	G	G	G	G	G	G	G	G	T	T	K	T	T	T	T	G	T	T	T	K	T	T	K	T	T	G	T	G	G	G	G	G	G	T	T
AX-95771102	G/A	1	89152368	+	NA	NA	NA	NA	NA	NA	A	A	A	G	G	G	G	G	G	G	G	G	A	R	R	G	A	R	A	G	G	A	G	G	R	R	G	G	A	N	A	G	G	G	G	G	G	R	A
AX-95771290	A/C	1	89152458	+	NA	NA	NA	NA	NA	NA	C	C	C	A	A	A	M	A	A	A	A	A	C	C	C	C	C	C	C	A	C	C	C	C	C	C	C	C	C	A	C	A	A	A	A	A	A	C	C
AX-95783898	A/G	1	89152526	+	NA	NA	NA	NA	NA	NA	G	G	G	A	A	A	A	A	A	A	A	A	G	A	A	A	G	A	G	A	A	G	A	A	A	R	A	A	G	A	G	A	A	A	A	A	A	R	G
AX-95787380	G/A	1	89153162	+	NA	NA	NA	NA	NA	NA	A	A	A	G	G	G	R	G	G	G	G	G	A	A	A	A	A	A	A	G	G	A	A	A	A	R	A	A	A	G	A	G	G	G	G	G	G	R	G
AX-95774163	T/A	1	89153209	+	NA	NA	NA	NA	NA	NA	A	A	A	T	T	T	T	T	T	T	T	T	A	T	T	T	A	T	T	T	T	A	T	T	T	W	T	T	T	T	A	T	T	T	T	T	T	W	T
AX-95797904	T/A	1	89153269	+	NA	NA	NA	NA	NA	NA	A	A	A	T	T	T	T	T	T	T	T	T	T	T	T	T	T	T	T	T	T	T	T	T	T	T	T	T	T	T	T	T	T	T	T	T	T	T	T
AX-95784866	T/C	1	89153574	+	NA	NA	NA	NA	NA	NA	C	C	C	T	T	T	Y	T	T	T	T	T	C	C	C	C	C	Y	C	T	T	C	C	Y	Y	Y	C	C	C	T	C	T	T	T	T	T	T	Y	T
AX-95797032	C/G	1	89154667	+	NA	NA	NA	NA	NA	NA	G	G	G	C	C	C	N	C	C	C	C	C	G	G	G	G	G	G	G	C	C	G	G	G	G	G	G	G	G	C	G	C	C	C	C	C	C	S	C
AX-95807234	G/A	1	89155305	+	NA	NA	NA	NA	NA	NA	A	A	A	G	G	G	G	G	G	G	G	G	A	R	R	R	A	R	G	G	G	A	R	G	R	N	R	G	G	G	A	G	G	G	G	G	G	N	G
AX-95804556	A/G	1	89155348	+	NA	NA	NA	NA	NA	NA	G	G	G	A	A	A	A	A	A	A	A	A	A	A	A	A	G	A	A	A	A	G	A	A	A	A	A	A	A	A	A	A	A	A	A	A	A	R	A
AX-95797081	G/A	1	89157780	+	NA	NA	NA	NA	NA	NA	A	A	A	G	G	G	R	G	G	G	G	G	A	A	A	A	A	R	A	G	G	A	A	A	A	R	A	A	A	G	A	G	G	G	G	G	G	R	G
AX-95790178	C/T	1	89157806	+	NA	NA	NA	NA	NA	NA	T	T	T	C	C	C	Y	C	C	C	C	C	T	T	T	T	T	T	T	C	T	T	T	T	T	T	T	T	T	C	T	C	C	T	C	C	C	T	C
AX-95786346	C/T	1	89160646	+	NA	NA	NA	NA	NA	NA	T	T	T	C	C	C	C	C	C	C	C	C	T	C	C	C	T	C	C	C	C	T	C	C	C	Y	C	C	C	C	T	C	C	C	C	C	C	Y	C
AX-95808873	C/T	1	89160883	+	NA	NA	NA	NA	NA	NA	T	T	T	C	C	C	C	C	Y	C	C	C	C	C	C	C	T	C	C	C	C	T	C	C	C	C	C	C	C	N	C	C	C	C	C	C	C	Y	C
AX-95784855	G/A	1	89165039	+	NA	NA	NA	NA	NA	NA	A	A	A	G	G	G	G	G	G	G	G	G	A	R	A	A	A	A	A	G	A	A	A	A	A	A	A	A	A	G	A	G	G	A	G	G	G	A	G
AX-95801416	C/A	1	89165212	+	NA	NA	NA	NA	NA	NA	A	A	A	C	C	C	C	C	C	C	C	C	A	C	C	C	A	C	C	C	C	A	C	C	C	M	C	C	C	C	A	C	C	C	C	C	C	M	C
AX-95812925	C/A	1	89165912	+	NA	NA	NA	NA	NA	NA	A	A	A	C	C	C	C	C	C	C	C	C	A	N	A	M	A	A	C	C	C	A	A	A	A	A	A	C	C	C	A	C	C	C	C	C	C	A	C
AX-95772375	A/G	1	89166040	+	NA	NA	NA	NA	NA	NA	G	G	G	A	A	A	A	A	A	A	A	A	G	A	A	A	G	A	A	A	A	G	A	A	A	G	A	A	A	A	G	A	A	A	A	A	A	R	A
AX-95804645	G/A	1	89166579	+	NA	NA	NA	NA	NA	NA	A	A	A	G	G	G	R	G	G	G	G	G	A	A	G	A	A	A	G	G	G	A	A	A	R	R	A	R	G	G	A	G	G	G	G	G	G	R	G
AX-95772255	C/G	1	89166669	+	NA	NA	NA	NA	NA	NA	G	G	G	C	C	C	C	C	C	C	C	C	G	S	S	S	G	S	G	C	G	G	S	G	G	G	S	G	G	C	G	C	C	C	C	C	C	G	C
AX-95769565	G/A	1	89168298	+	NA	NA	NA	NA	NA	NA	A	A	A	G	G	G	G	G	G	G	G	G	A	R	A	A	A	R	G	G	G	A	A	A	A	R	R	R	G	G	A	G	G	G	G	G	G	R	G
AX-95785911	G/A	1	89169525	+	NA	NA	NA	NA	NA	NA	A	A	A	G	G	G	G	G	G	G	G	G	A	A	A	A	A	A	A	G	A	A	A	A	A	A	A	A	A	G	A	G	G	G	G	G	G	A	G
AX-95768070	C/T	1	89170387	+	NA	NA	NA	NA	NA	NA	T	T	T	C	C	C	Y	C	C	C	C	C	T	T	T	T	T	T	T	C	T	T	T	T	T	T	T	T	T	C	T	C	C	C	C	C	C	T	C
AX-95775736	A/T	1	89170510	+	NA	NA	NA	NA	NA	NA	T	T	T	A	A	A	W	A	A	A	A	A	T	T	T	T	T	T	T	A	T	T	T	T	T	T	T	T	T	A	T	A	A	A	A	A	A	T	A
AX-95787567	G/A	1	89170523	+	NA	NA	NA	NA	NA	NA	A	A	A	G	G	G	G	G	G	G	G	G	A	G	G	G	A	G	G	G	A	A	G	G	G	A	G	G	G	G	A	G	G	G	G	G	G	R	G
AX-95778392	G/C	1	89170835	+	NA	NA	NA	NA	NA	NA	C	C	C	G	G	G	G	G	G	G	G	G	C	S	C	S	C	S	C	G	C	C	S	C	C	C	S	N	C	G	C	G	G	G	G	G	G	C	G
AX-95768286	A/C	1	89171026	+	NA	NA	NA	NA	NA	NA	C	C	C	A	A	A	M	A	A	A	A	A	C	C	C	C	C	N	C	A	C	C	C	C	C	C	C	C	C	A	C	A	A	A	A	A	A	C	A
AX-95798457	C/T	1	89171244	+	NA	NA	NA	NA	NA	NA	T	T	T	C	C	C	C	C	C	C	C	C	C	C	C	C	C	C	C	C	C	C	C	C	C	Y	C	C	C	C	T	C	C	C	C	C	C	C	C
AX-95768564	A/G	1	89172005	+	NA	NA	NA	NA	NA	NA	G	G	G	A	A	A	G	A	A	A	A	A	G	G	G	G	G	G	G	A	G	G	G	G	G	G	G	G	G	A	G	A	A	A	A	A	A	G	A
AX-95793579	C/T	1	89172151	+	NA	NA	NA	NA	NA	NA	T	T	T	C	C	C	C	C	C	C	C	C	T	C	C	C	T	C	C	C	T	T	C	C	C	T	C	C	C	C	T	C	C	C	C	C	C	Y	C
AX-95813159	G/A	1	89172676	+	NA	NA	NA	NA	NA	NA	A	A	A	G	G	G	G	G	G	G	G	G	A	A	A	A	A	A	A	G	A	A	A	A	A	A	A	A	A	G	A	G	G	G	G	G	G	A	G
AX-95779194	T/G	1	89172925	+	NA	NA	NA	NA	NA	NA	G	G	G	T	T	T	K	T	T	T	T	T	G	G	G	G	G	G	G	T	G	G	G	G	G	G	G	G	G	N	G	T	T	T	T	T	T	G	T
AX-95810470	G/A	1	89181169	+	NA	NA	NA	NA	NA	NA	A	A	A	G	G	G	G	G	G	G	G	G	A	R	A	A	A	A	A	G	G	A	R	A	R	R	R	A	A	G	A	G	G	G	G	G	G	A	G
AX-95806687	C/A	1	89181390	+	NA	NA	NA	NA	NA	NA	A	A	A	C	C	C	M	C	C	C	C	C	A	A	A	A	A	A	A	C	C	A	A	A	A	M	A	A	A	C	A	C	C	C	C	C	C	A	C
AX-95775929	A/T	1	89182101	+	NA	NA	NA	NA	NA	NA	T	T	T	A	A	A	A	A	A	A	A	A	T	W	A	A	T	A	A	A	A	T	A	A	A	W	A	A	A	A	T	A	A	A	A	A	A	W	A
AX-95791799	T/C	1	89183550	+	NA	NA	NA	NA	NA	NA	C	C	C	T	T	T	T	T	T	T	T	T	C	C	Y	C	C	C	C	T	C	C	Y	C	C	C	C	C	C	T	C	T	T	T	T	T	T	C	T
AX-95770102	A/G	1	89183814	+	NA	NA	NA	NA	NA	NA	G	G	G	A	A	A	A	A	A	A	A	A	G	R	N	A	G	R	A	A	A	G	A	R	R	N	A	R	A	A	G	A	A	A	A	A	A	R	A
AX-95809146	G/A	1	89183873	+	NA	NA	NA	NA	NA	NA	A	A	A	G	G	G	G	G	N	G	G	G	A	G	G	G	A	G	G	G	G	A	G	G	G	R	G	G	G	G	A	G	G	G	G	G	G	R	G
AX-95783733	T/A	1	89183993	+	NA	NA	NA	NA	NA	NA	A	A	A	T	T	T	T	T	T	T	T	T	A	W	A	A	A	A	A	T	T	A	A	A	A	W	A	A	A	T	A	T	T	T	T	T	T	W	T
AX-95806884	G/C	1	89184869	+	NA	NA	NA	NA	NA	NA	C	C	C	C	C	G	C	G	G	C	G	G	C	C	C	C	C	C	C	G	S	C	C	C	C	C	C	C	C	C	C	C	C	C	G	S	C	C	G
AX-95775759	T/C	1	89185889	+	NA	NA	NA	NA	NA	NA	C	C	C	T	T	T	Y	T	T	T	T	T	C	C	C	C	C	C	T	T	T	C	C	C	C	Y	C	C	Y	T	C	T	T	T	T	T	T	T	T
AX-95771753	T/C	1	89188364	+	NA	NA	NA	NA	NA	NA	C	C	C	T	T	T	Y	T	T	T	T	T	C	C	C	Y	C	C	C	T	C	C	C	C	C	C	C	C	C	T	C	T	T	T	T	T	T	C	T
AX-95782334	C/T	1	89188710	+	NA	NA	NA	NA	NA	NA	T	T	T	C	C	C	C	C	C	C	C	C	T	C	T	T	T	T	C	C	C	T	Y	Y	T	Y	Y	Y	C	C	T	C	C	C	C	C	C	Y	C
AX-95792819	G/T	1	89190617	+	NA	NA	NA	NA	NA	NA	T	T	T	G	G	G	G	G	G	G	G	G	G	G	N	G	T	G	G	G	G	G	G	K	K	T	G	G	G	G	T	G	G	G	G	G	G	G	G
AX-95794606	G/A	1	89194227	+	NA	NA	NA	NA	NA	NA	A	A	A	G	G	G	R	G	G	G	G	G	A	A	A	R	A	A	G	G	G	A	A	A	A	R	A	A	G	G	A	G	G	G	G	G	G	R	G
AX-95812856	T/A	1	89195715	+	NA	NA	NA	NA	NA	NA	A	A	A	T	T	T	T	T	T	T	T	T	A	T	T	N	A	T	T	T	T	A	T	T	T	W	T	T	T	T	A	T	T	T	T	T	T	W	T
AX-95809375	A/G	1	89197654	+	NA	NA	NA	NA	NA	NA	G	G	G	A	A	A	A	A	A	A	A	A	G	G	G	G	G	G	G	A	G	G	G	G	G	G	G	G	G	A	G	A	A	A	A	A	A	G	A
AX-95807802	G/A	1	89199252	+	NA	NA	NA	NA	NA	NA	A	A	A	G	G	G	R	G	G	G	G	G	A	A	G	R	A	A	A	G	A	A	A	R	R	A	A	A	A	G	A	G	G	G	G	G	G	A	G
AX-95798080	C/T	1	89200038	+	NA	NA	NA	NA	NA	NA	T	T	T	C	C	C	Y	C	C	C	C	C	T	T	T	T	T	T	T	C	T	T	T	T	T	T	T	T	T	C	T	C	C	C	C	C	C	T	C
AX-95816262	T/C	1	89201465	+	NA	NA	NA	NA	NA	NA	C	C	C	T	T	T	Y	T	T	T	T	T	C	C	C	C	C	C	C	T	C	C	C	C	C	C	C	C	C	T	C	T	T	T	T	T	T	C	T
AX-95781862	T/A	1	89201809	+	NA	NA	NA	NA	NA	NA	A	A	A	T	T	T	T	T	T	T	T	T	A	T	T	T	A	T	T	T	T	A	N	T	T	W	W	T	T	T	A	T	T	T	T	T	T	W	T
AX-95815021	A/G	1	89203087	+	NA	NA	NA	NA	NA	NA	G	G	G	A	A	A	A	A	A	A	A	A	G	G	G	R	G	G	A	A	R	G	G	N	R	A	N	G	A	A	R	A	A	A	A	A	A	G	A
AX-95785171	G/A	1	89203440	+	NA	NA	NA	NA	NA	NA	A	A	A	G	G	G	R	G	G	G	G	G	A	A	A	A	A	A	G	G	G	G	A	A	A	R	A	A	G	G	A	G	G	G	G	G	G	R	G
AX-95792523	A/G	1	89204859	+	NA	NA	NA	NA	NA	NA	G	G	G	A	A	A	A	A	A	A	A	A	G	G	G	G	G	N	A	A	A	A	G	G	G	R	G	G	A	A	G	A	A	A	A	A	A	R	A
AX-95783483	G/A	1	89205555	+	NA	NA	NA	NA	NA	NA	A	A	A	G	G	G	G	G	G	G	G	G	A	R	G	G	A	G	G	G	G	G	R	G	G	N	R	G	G	G	A	G	G	G	G	G	G	R	G
AX-95782503	C/T	1	89206697	+	NA	NA	NA	NA	NA	NA	T	T	T	C	C	C	C	C	C	C	C	C	C	C	C	C	N	C	C	C	C	C	C	C	C	C	C	C	C	C	C	C	C	C	C	C	C	Y	C
AX-95793857	A/G	1	89206806	+	NA	NA	NA	NA	NA	NA	G	G	G	A	A	A	R	A	N	A	A	A	G	G	G	G	G	G	A	A	A	A	G	G	N	R	G	G	A	A	G	A	A	A	A	A	A	R	A
AX-95772333	C/T	1	89207574	+	NA	NA	NA	NA	NA	NA	T	T	T	C	C	C	C	C	C	C	C	C	T	C	C	C	T	C	C	C	C	C	C	C	C	Y	C	C	C	C	T	C	C	C	C	C	C	Y	C
AX-95788010	C/T	1	89208270	+	NA	NA	NA	NA	NA	NA	T	T	T	C	C	C	Y	C	C	C	C	C	T	Y	T	T	T	T	T	C	C	C	T	T	T	Y	T	T	T	N	T	C	C	C	C	C	C	Y	C
AX-95780285	C/A	1	89210222	+	NA	NA	NA	NA	NA	NA	A	A	A	C	C	C	C	C	C	C	C	C	A	M	C	C	A	M	C	C	C	C	C	M	M	N	M	M	C	C	A	C	C	C	C	C	C	M	C
AX-95774037	T/A	1	89210840	+	NA	NA	NA	NA	NA	NA	A	A	A	T	T	T	W	T	T	T	T	T	A	A	A	A	A	A	A	T	N	A	A	A	A	A	A	A	A	T	A	T	T	A	T	T	T	A	T
AX-95783049	A/C	1	89211268	+	NA	NA	NA	NA	NA	NA	C	C	C	A	A	A	M	A	A	A	A	A	C	C	C	C	C	C	A	A	C	C	C	C	C	C	C	C	A	A	C	A	A	A	A	A	A	C	A
AX-95810127	C/T	1	89211859	+	NA	NA	NA	NA	NA	NA	T	T	T	C	C	C	Y	C	C	C	C	C	T	T	T	T	T	T	T	C	T	T	T	T	T	T	T	T	T	C	T	C	C	C	C	C	C	T	C
AX-95800619	C/T	1	89213278	+	NA	NA	NA	NA	NA	NA	T	T	T	C	C	C	C	C	C	C	C	C	T	T	T	T	T	T	C	C	T	T	T	T	T	T	T	T	C	C	T	C	C	C	C	C	C	T	C
AX-95813086	T/A	1	89386476	+	NA	NA	NA	NA	NA	NA	A	A	A	T	T	T	T	T	T	T	T	T	A	T	T	T	A	T	T	T	A	A	T	T	T	A	T	T	T	T	A	T	T	T	T	T	T	A	T
AX-95791436	A/G	1	89386638	+	NA	NA	NA	NA	NA	NA	G	G	G	A	A	A	A	A	A	A	A	A	G	A	A	A	G	A	A	A	G	G	A	A	A	G	A	A	A	A	G	A	A	A	A	A	A	G	A
AX-95799529	C/T	1	89393681	+	NA	NA	NA	NA	NA	NA	T	T	T	C	C	C	C	C	C	C	C	C	T	Y	C	C	T	C	C	C	C	C	C	C	C	Y	C	C	C	C	T	C	C	C	C	C	C	Y	C
AX-95789456	C/A	1	89397592	+	NA	NA	NA	NA	NA	NA	A	A	A	C	C	C	C	C	C	C	C	C	C	N	C	C	N	N	C	C	A	C	C	C	C	A	C	C	C	C	A	C	C	C	C	C	C	C	C
AX-95791869	A/G	1	89398591	+	NA	NA	NA	NA	NA	NA	G	G	G	A	A	A	A	A	A	A	A	A	A	G	G	G	A	G	G	A	G	A	G	G	G	G	G	G	G	A	G	A	A	A	A	A	A	R	A
AX-95814788	T/G	1	89399467	+	NA	NA	NA	NA	NA	NA	G	G	G	T	T	T	T	T	T	T	T	T	G	G	G	K	G	G	G	T	G	G	K	G	G	G	G	G	G	T	G	T	T	T	T	T	T	G	T
AX-95768467	T/A	1	89399773	+	NA	NA	NA	NA	NA	NA	A	A	A	T	T	T	T	T	T	T	T	T	T	T	T	T	T	T	T	T	A	T	T	T	T	A	T	T	T	T	A	T	T	T	T	T	T	W	T
AX-95773626	G/C	1	89400227	+	NA	NA	NA	NA	NA	NA	C	C	C	G	G	G	G	G	G	G	G	G	G	G	G	G	G	G	G	G	G	G	G	G	G	G	G	G	G	G	G	G	G	G	G	G	G	G	G
AX-95812533	C/T	1	89401234	+	NA	NA	NA	NA	NA	NA	T	T	T	C	C	C	C	C	C	C	C	C	C	C	C	C	C	C	C	C	T	C	C	C	C	T	C	C	C	C	T	C	C	C	C	C	C	Y	C
AX-95810373	C/A	1	89402609	+	NA	NA	NA	NA	NA	NA	A	A	A	C	C	C	C	C	C	C	C	C	C	A	A	A	C	A	A	C	A	C	A	A	A	A	A	A	A	C	A	C	C	C	C	C	C	M	C
AX-95792032	T/G	1	89404289	+	NA	NA	NA	NA	NA	NA	G	G	G	T	T	T	T	T	T	T	T	T	T	N	N	K	T	K	T	T	T	T	T	K	T	N	N	T	T	T	G	T	T	T	T	T	T	T	T
AX-95812181	A/G	1	89405878	+	NA	NA	NA	NA	NA	NA	G	G	G	A	A	A	A	A	A	A	A	A	A	A	A	A	A	A	A	A	A	A	A	A	A	R	A	A	A	A	G	A	A	A	A	A	A	A	A
AX-95794943	T/C	1	89406181	+	NA	NA	NA	NA	NA	NA	C	C	C	T	T	T	T	T	T	T	T	T	C	C	T	C	C	C	T	T	Y	C	C	N	N	C	C	C	T	T	C	T	T	T	T	T	T	C	T
AX-95786741	C/A	1	89406483	+	NA	NA	NA	NA	NA	NA	A	A	A	C	C	C	C	C	C	C	C	C	C	C	C	C	C	C	C	C	C	C	C	C	C	M	C	C	C	C	A	C	C	C	C	C	C	C	C
AX-95804473	C/T	1	89406848	+	NA	NA	NA	NA	NA	NA	T	T	T	C	C	C	C	C	C	C	C	C	C	Y	C	Y	N	C	C	C	C	C	N	C	C	Y	Y	C	C	C	T	C	C	C	C	C	C	C	C
AX-95798109	A/G	1	89406961	+	NA	NA	NA	NA	NA	NA	G	G	G	A	A	A	A	A	A	A	A	A	G	G	G	G	G	G	G	A	A	G	G	G	G	R	G	G	G	A	G	A	A	A	A	A	A	A	A
AX-95771589	C/T	1	89407255	+	NA	NA	NA	NA	NA	NA	T	T	T	C	C	C	C	C	C	C	C	C	T	T	T	T	T	T	T	C	C	T	T	T	T	Y	T	T	T	C	T	C	C	C	C	C	C	Y	C
AX-95789025	C/T	1	89412140	+	NA	NA	NA	NA	NA	NA	T	T	T	C	C	C	C	C	C	C	C	C	T	Y	Y	T	T	Y	C	C	T	T	Y	Y	Y	T	Y	N	C	C	T	C	C	C	C	C	C	Y	C
AX-95785045	A/G	1	89412168	+	NA	NA	NA	NA	NA	NA	G	G	G	A	A	A	A	A	A	A	A	A	G	G	G	G	G	G	G	A	G	G	N	G	N	G	G	G	G	A	G	A	A	A	A	A	A	G	A
AX-95810312	C/T	1	89420436	+	NA	NA	NA	NA	NA	NA	T	T	T	C	C	C	C	C	C	C	C	C	T	Y	Y	Y	T	T	T	C	T	T	N	Y	Y	T	T	Y	T	C	T	C	C	C	C	C	C	T	C
AX-95808580	G/A	1	89430434	+	NA	NA	NA	NA	NA	NA	A	A	A	G	G	G	G	G	G	G	G	G	A	R	G	G	A	G	G	G	G	G	G	G	G	R	G	G	G	R	A	G	G	G	G	G	G	A	G
AX-95770676	C/T	1	89432900	+	NA	NA	NA	NA	NA	NA	T	T	T	C	C	C	C	C	C	C	C	C	C	C	C	C	C	C	C	C	C	C	C	C	C	C	C	C	C	C	C	C	C	C	C	C	C	C	C
AX-95801913	C/T	1	89436370	+	NA	NA	NA	NA	NA	NA	T	T	T	C	C	C	C	C	C	C	C	C	T	Y	C	C	T	C	T	C	T	C	N	C	Y	T	C	N	T	C	T	C	C	C	C	C	C	T	C
AX-95785337	A/G	1	89436589	+	NA	NA	NA	NA	NA	NA	G	G	G	A	A	A	A	A	A	A	A	A	G	G	G	G	G	G	G	A	G	G	G	G	G	G	G	G	G	A	G	A	A	A	A	A	A	G	A
AX-95793809	G/A	1	89438001	+	NA	NA	NA	NA	NA	NA	A	A	A	G	G	G	G	G	G	G	G	G	G	G	G	N	G	G	G	G	G	G	A	G	G	G	R	G	G	R	G	G	G	G	G	G	G	G	G
AX-95768546	A/G	1	89438133	+	NA	NA	NA	NA	NA	NA	G	G	G	A	A	A	A	A	A	A	A	A	G	G	G	G	G	G	G	A	G	G	G	G	G	G	G	G	G	A	G	A	A	A	A	A	A	G	A
AX-95811162	T/C	1	89439219	+	NA	NA	NA	NA	NA	NA	C	C	C	T	T	T	T	T	T	T	T	T	C	T	T	T	C	T	T	T	T	T	T	T	T	Y	T	T	T	T	C	T	T	T	T	T	T	C	T
AX-95801191	G/A	1	89439453	+	NA	NA	NA	NA	NA	NA	A	A	A	G	G	G	G	G	G	G	G	G	G	G	G	G	G	R	G	G	G	G	G	G	G	G	G	G	G	G	G	G	G	G	G	G	G	G	G
AX-95810379	G/A	1	89440810	+	NA	NA	NA	NA	NA	NA	A	A	A	G	G	G	G	G	G	G	G	G	A	A	A	A	A	A	A	G	A	G	A	A	A	A	A	A	A	G	A	G	G	G	G	G	G	A	G
AX-95790561	T/C	1	89444570	+	NA	NA	NA	NA	NA	NA	C	C	C	T	T	T	T	N	T	T	T	T	C	T	Y	T	C	N	T	T	N	T	T	T	Y	Y	T	Y	T	T	C	T	T	T	T	T	T	Y	T
AX-95784860	T/C	1	89446726	+	NA	NA	NA	NA	NA	NA	C	C	C	T	T	T	T	T	T	T	T	T	C	T	T	T	C	T	T	T	T	C	T	T	T	Y	T	T	T	T	C	T	T	T	T	T	T	C	T
AX-95794787	C/T	1	89447852	+	NA	NA	NA	NA	NA	NA	T	T	T	C	C	C	C	C	C	C	C	C	C	N	Y	C	C	Y	C	C	C	C	C	N	Y	C	C	C	C	Y	C	C	C	C	C	C	C	C	C
AX-95791223	T/A	1	89451679	+	NA	NA	NA	NA	NA	NA	A	A	A	T	T	T	T	T	T	T	T	T	A	W	W	A	A	A	T	T	T	A	N	W	W	W	A	N	T	T	A	T	T	T	T	T	T	W	T
AX-95809315	T/C	1	89453415	+	NA	NA	NA	NA	NA	NA	C	C	C	T	T	T	T	T	T	T	T	T	C	Y	T	T	C	T	T	T	T	C	T	T	T	T	T	T	T	T	C	T	T	T	T	T	T	C	T
AX-95785357	C/T	1	89453463	+	NA	NA	NA	NA	NA	NA	T	T	T	C	C	C	C	C	C	C	C	C	T	Y	C	C	T	C	C	C	C	T	C	C	C	Y	C	C	C	C	T	C	C	C	C	C	C	T	C
AX-95803358	T/C	1	89454704	+	NA	NA	NA	NA	NA	NA	C	C	C	T	T	T	T	T	T	T	T	T	C	Y	T	T	C	T	T	T	T	C	T	T	N	Y	Y	T	T	T	C	T	T	T	T	T	T	C	T
AX-95813931	C/T	1	89454764	+	NA	NA	NA	NA	NA	NA	T	T	T	C	C	C	C	C	C	C	C	C	T	T	T	T	T	T	C	C	C	T	T	T	T	Y	T	T	C	C	T	C	C	C	C	C	C	T	C
AX-95795168	G/A	1	89456057	+	NA	NA	NA	NA	NA	NA	A	A	A	G	G	G	G	G	G	G	G	G	A	A	A	A	A	A	G	G	G	A	A	A	A	R	R	A	G	G	A	G	G	G	G	G	G	A	G
AX-95795205	A/G	1	89472867	+	NA	NA	NA	NA	NA	NA	G	G	G	A	A	A	A	A	A	A	A	A	G	R	G	N	G	A	G	A	G	G	G	G	R	G	G	G	G	A	R	A	A	A	A	A	A	G	A
AX-95786096	A/T	1	89474299	+	NA	NA	NA	NA	NA	NA	A	A	A	A	A	A	A	A	A	A	A	A	T	A	A	W	T	A	A	A	A	T	A	N	A	A	A	A	A	A	T	A	A	A	A	A	A	T	A
AX-95803044	G/A	1	89477315	+	NA	NA	NA	NA	NA	NA	A	A	A	R	G	G	G	G	G	G	G	G	A	R	R	R	A	G	G	G	G	G	R	G	G	R	R	G	G	G	A	G	G	G	G	G	G	R	G
AX-95781137	C/T	1	89478268	+	NA	NA	NA	NA	NA	NA	T	T	T	C	C	C	C	C	C	C	C	C	T	T	T	T	T	T	C	C	C	C	T	T	T	Y	T	T	C	C	T	C	C	C	C	C	C	Y	C
AX-95804222	C/G	1	89478616	+	NA	NA	NA	NA	NA	NA	G	G	G	C	C	C	C	C	C	C	C	C	G	G	G	G	G	G	C	C	C	G	G	G	G	S	G	G	C	C	G	C	C	C	C	C	C	G	C
AX-95771053	G/T	1	89480751	+	NA	NA	NA	NA	NA	NA	T	T	T	G	G	G	G	G	G	G	G	G	N	K	N	G	T	T	T	G	G	T	K	K	N	K	T	T	K	G	K	G	G	G	G	G	G	N	G
AX-95775090	G/A	1	89481553	+	NA	NA	NA	NA	NA	NA	A	A	A	G	G	G	G	G	G	G	G	G	A	G	A	G	A	G	G	G	G	A	G	G	G	R	G	G	G	G	A	G	G	G	G	G	G	R	G
AX-95811936	C/T	1	89488663	+	NA	NA	NA	NA	NA	NA	C	C	C	C	C	C	C	C	C	C	C	C	C	C	C	C	C	C	C	C	C	C	C	C	C	C	C	C	C	C	C	C	C	C	C	C	C	C	C
AX-95772014	C/T	1	89492721	+	NA	NA	NA	NA	NA	NA	T	T	T	C	C	C	C	C	C	C	C	C	T	T	Y	Y	T	T	T	C	T	T	Y	Y	Y	T	T	Y	T	C	T	C	C	C	C	C	C	T	C
AX-95778524	C/T	1	89495260	+	NA	NA	NA	NA	NA	NA	T	T	T	C	C	C	C	C	C	C	C	C	T	T	Y	T	T	T	T	C	C	T	T	T	T	Y	T	T	T	C	T	C	C	C	C	C	C	Y	C
AX-95804982	C/T	1	89495521	+	NA	NA	NA	NA	NA	NA	T	T	T	C	C	C	C	C	C	C	C	C	T	Y	Y	Y	T	N	T	C	T	T	N	Y	N	T	N	Y	T	C	T	C	C	C	C	C	C	T	C
AX-95793799	A/C	1	89495533	+	NA	NA	NA	NA	NA	NA	C	C	C	A	A	A	A	A	A	A	A	A	C	C	C	C	C	N	C	A	C	C	C	C	C	C	C	C	C	A	C	A	A	A	A	A	A	C	A
AX-95796668	G/C	1	89496322	+	NA	NA	NA	NA	NA	NA	C	C	C	G	G	G	G	G	G	G	G	G	C	G	G	G	C	G	G	G	C	C	G	G	G	C	G	G	G	G	C	G	G	G	G	G	G	C	G
AX-95780323	G/C	1	89497257	+	NA	NA	NA	NA	NA	NA	C	C	C	G	G	G	G	G	G	G	G	G	C	G	G	G	S	G	G	G	G	G	G	G	G	S	G	G	G	G	C	G	G	G	G	G	G	G	G
AX-95789243	C/T	1	89498853	+	NA	NA	NA	NA	NA	NA	T	T	T	C	C	C	C	C	C	C	C	C	C	Y	C	Y	C	Y	C	C	C	C	Y	N	Y	C	Y	Y	C	C	T	C	C	C	C	C	C	C	C
AX-95780005	C/T	1	89504886	+	NA	NA	NA	NA	NA	NA	T	T	T	C	C	C	C	C	C	C	C	C	T	Y	T	Y	T	T	C	C	T	T	Y	T	T	T	Y	T	C	C	T	C	C	C	C	C	C	T	C
AX-95797692	A/G	1	89505083	+	NA	NA	NA	NA	NA	NA	A	A	A	A	A	A	A	A	A	A	A	A	A	A	A	A	A	A	A	A	A	A	A	A	A	A	A	A	A	A	A	A	A	A	A	A	A	A	A
AX-95776401	T/G	1	89506232	+	NA	NA	NA	NA	NA	NA	G	G	G	T	T	T	T	T	T	T	T	T	G	G	G	G	G	G	T	T	G	G	G	G	G	G	G	G	T	T	G	T	T	T	T	T	T	G	T
AX-95769466	T/G	1	89506309	+	NA	NA	NA	NA	NA	NA	G	G	G	G	G	T	T	T	T	G	T	G	G	G	G	G	G	G	G	T	G	G	G	G	G	G	G	G	G	G	G	G	G	G	G	K	G	G	T
AX-95802934	G/A	1	89506328	+	NA	NA	NA	NA	NA	NA	A	A	A	G	G	G	G	G	G	G	G	G	A	G	G	G	A	G	G	G	A	A	G	G	G	A	G	G	G	G	A	G	G	G	G	G	G	A	G
AX-95783514	T/C	1	89506490	+	NA	NA	NA	NA	NA	NA	C	C	C	T	T	T	T	T	T	T	T	T	C	C	C	C	C	C	T	T	C	C	C	C	C	C	C	C	T	T	C	T	T	T	T	T	T	C	T
AX-95768154	C/T	1	89506783	+	NA	NA	NA	NA	NA	NA	T	T	T	C	C	C	C	C	C	C	C	C	T	T	T	T	T	T	C	C	T	T	T	T	T	T	T	T	C	C	T	C	C	C	C	C	C	T	C
AX-95795614	A/C	1	89507367	+	NA	NA	NA	NA	NA	NA	C	C	C	A	A	A	A	A	A	A	A	A	C	A	A	A	C	A	A	A	C	C	A	A	A	C	A	A	A	A	C	A	A	A	A	A	A	C	A
AX-95792391	C/A	1	89507441	+	NA	NA	NA	NA	NA	NA	A	A	A	C	C	C	C	C	C	C	C	C	A	C	C	N	A	C	C	C	A	A	C	C	C	A	C	C	C	C	A	C	C	C	C	C	C	A	C
AX-95806534	G/A	1	89507959	+	NA	NA	NA	NA	NA	NA	A	A	A	G	G	G	G	G	G	G	G	G	A	A	N	A	A	A	G	G	A	A	A	A	A	A	A	A	G	G	A	G	G	G	G	G	G	A	G
AX-95784808	A/T	1	89508192	+	NA	NA	NA	NA	NA	NA	T	T	T	A	A	A	A	A	A	A	A	A	T	T	T	T	T	T	T	A	T	T	T	T	T	T	T	T	T	A	T	A	A	A	A	A	A	T	A
AX-95771471	A/G	1	89508340	+	NA	NA	NA	NA	NA	NA	G	G	G	A	A	A	A	A	A	A	A	A	G	R	A	R	G	N	A	A	G	G	R	A	A	G	R	A	A	A	G	A	A	A	A	A	A	G	A
AX-95777474	C/A	1	89508812	+	NA	NA	NA	NA	NA	NA	A	A	A	C	C	C	C	C	C	C	C	C	A	C	C	C	A	C	C	C	A	A	C	C	C	A	C	C	C	C	A	C	C	C	C	C	C	A	C
AX-95810126	C/T	1	89509064	+	NA	NA	NA	NA	NA	NA	T	T	T	C	C	C	C	C	C	C	C	C	T	N	T	T	T	T	T	C	T	T	T	T	T	T	T	T	T	C	T	C	C	C	C	C	C	T	C
AX-95817062	T/G	1	89509267	+	NA	NA	NA	NA	NA	NA	G	G	G	T	T	T	T	T	T	T	T	T	G	G	G	G	G	G	T	T	G	G	G	G	K	G	G	G	T	T	G	T	T	T	T	T	T	G	T
AX-95777780	T/C	1	89509534	+	NA	NA	NA	NA	NA	NA	C	C	C	T	T	T	T	T	T	T	T	T	C	N	C	C	C	C	T	T	C	C	C	C	C	C	C	C	T	T	C	T	T	T	T	T	T	C	T
AX-95796535	A/G	1	89510883	+	NA	NA	NA	NA	NA	NA	G	G	G	A	A	A	A	A	A	A	A	A	G	A	A	R	N	A	A	A	A	G	R	A	A	N	R	A	A	A	G	A	A	A	A	A	A	A	A
AX-95796167	C/T	1	89511822	+	NA	NA	NA	NA	NA	NA	T	T	T	C	C	C	C	C	C	C	C	C	T	C	C	Y	T	C	C	C	T	T	C	C	C	T	C	C	C	C	T	C	C	C	C	C	C	T	C
AX-95790155	C/A	1	89511934	+	NA	NA	NA	NA	NA	NA	A	A	A	C	C	C	C	C	C	C	C	C	C	C	N	C	C	C	C	C	C	C	C	C	C	C	C	C	C	C	A	C	C	C	C	C	C	C	C
AX-95785296	A/T	1	89512170	+	NA	NA	NA	NA	NA	NA	T	T	T	A	A	A	A	A	A	A	A	A	T	N	T	W	T	T	T	A	T	T	W	T	T	T	W	T	T	A	T	A	A	A	A	A	A	T	A
AX-95768833	G/A	1	89512274	+	NA	NA	NA	NA	NA	NA	A	A	A	G	G	G	G	G	G	G	G	G	A	G	G	G	N	G	G	G	G	A	G	G	G	R	G	N	G	G	A	G	G	G	G	G	G	G	G
AX-95776223	A/G	1	89513505	+	NA	NA	NA	NA	NA	NA	G	G	G	A	A	A	A	A	A	A	A	A	G	R	G	G	G	R	A	A	N	G	G	G	G	G	G	G	A	A	G	A	A	A	A	A	A	N	A
AX-95780560	T/C	1	89516529	+	NA	NA	NA	NA	NA	NA	T	T	T	T	T	T	T	T	T	T	T	T	T	T	T	T	T	T	T	T	T	T	T	T	T	Y	T	T	T	T	C	T	T	T	T	T	T	T	T
AX-95806141	A/T	1	89517659	+	NA	NA	NA	NA	NA	NA	W	W	W	A	A	A	A	A	A	A	A	A	W	N	A	A	W	A	A	A	A	A	A	A	A	W	A	A	A	N	W	A	A	A	A	A	A	A	A
AX-95804479	A/G	1	89519502	+	NA	NA	NA	NA	NA	NA	G	G	G	A	A	A	A	A	A	A	A	A	G	G	R	G	G	G	G	A	G	G	G	G	G	G	G	G	G	A	G	A	A	A	A	A	A	R	A
AX-95782588	C/T	1	89520218	+	NA	NA	NA	NA	NA	NA	T	T	T	C	C	C	C	C	C	C	C	C	T	T	Y	T	T	T	T	C	T	T	T	T	T	T	T	T	T	C	T	C	C	C	C	C	C	T	C
AX-95781474	A/G	1	89520912	+	NA	NA	NA	NA	NA	NA	G	G	G	A	A	A	A	A	A	A	A	A	G	G	G	G	G	G	G	A	G	G	G	G	G	G	G	G	G	A	G	A	A	A	A	A	A	G	A
AX-95784774	A/C	1	89523957	+	NA	NA	NA	NA	NA	NA	C	C	C	A	A	A	A	A	A	A	A	A	C	A	A	M	C	A	A	A	C	C	M	A	A	C	M	A	A	A	C	A	A	A	A	A	A	C	A
AX-95778202	T/C	1	89526033	+	NA	NA	NA	NA	NA	NA	T	T	T	T	T	T	T	T	T	T	T	T	T	T	T	T	T	T	T	T	T	T	T	T	T	Y	T	T	T	T	C	T	T	T	T	T	T	T	T
AX-95771988	T/A	1	89527284	+	NA	NA	NA	NA	NA	NA	A	A	A	T	T	T	T	T	T	T	T	T	T	T	T	T	T	T	T	T	T	T	T	T	T	W	T	T	T	T	A	T	T	T	T	T	T	T	T
AX-95805547	C/T	1	89527304	+	NA	NA	NA	NA	NA	NA	T	T	T	C	C	C	C	C	C	C	C	C	T	T	T	T	T	T	C	C	T	T	T	T	T	T	T	T	C	C	T	C	C	C	C	C	C	T	C
AX-95807471	C/T	1	89537561	+	NA	NA	NA	NA	NA	NA	T	T	T	C	C	C	C	C	C	C	C	C	T	T	Y	T	T	T	C	C	T	T	T	Y	Y	T	T	Y	C	C	T	C	C	C	C	C	C	T	C
AX-95791621	G/A	1	89538122	+	NA	NA	NA	NA	NA	NA	A	A	A	G	G	G	G	G	G	G	G	G	A	G	G	G	A	G	G	G	A	A	G	G	G	A	G	G	G	G	A	G	G	G	G	G	G	N	G
AX-95769740	G/A	1	89542001	+	NA	NA	NA	NA	NA	NA	A	A	A	G	G	G	G	G	R	G	G	G	G	N	G	G	G	G	G	G	G	G	G	G	G	G	G	G	G	N	G	G	G	G	G	G	G	G	G
AX-95771918	C/T	1	89542057	+	NA	NA	NA	NA	NA	NA	T	T	T	C	C	C	C	C	C	C	C	C	T	T	N	T	T	T	C	C	T	T	T	T	T	T	T	T	C	C	T	C	C	C	C	C	C	T	T
AX-95816071	A/G	1	89542390	+	NA	NA	NA	NA	NA	NA	A	A	A	A	A	A	A	A	A	A	A	A	A	A	A	A	R	A	A	A	A	A	A	A	A	A	A	A	A	A	G	A	A	A	A	A	A	A	A
AX-95802901	G/C	1	89542409	+	NA	NA	NA	NA	NA	NA	G	G	G	G	G	G	G	G	G	G	G	G	G	G	G	G	S	G	G	G	G	G	G	G	G	G	G	G	G	G	C	G	G	G	G	G	G	G	G
AX-95772368	A/T	1	89542860	+	NA	NA	NA	NA	NA	NA	T	T	T	A	A	A	A	A	A	A	A	A	T	A	A	A	T	A	A	A	T	T	A	A	A	T	A	A	A	A	T	A	A	A	A	A	A	T	T
AX-95802801	A/T	1	89543899	+	NA	NA	NA	NA	NA	NA	T	T	T	A	A	A	A	A	A	A	A	A	T	A	A	W	T	A	A	A	T	T	A	A	A	T	A	A	A	A	T	A	A	A	A	A	A	T	T
AX-95780522	T/C	1	89543989	+	NA	NA	NA	NA	NA	NA	C	C	C	T	T	T	T	T	T	T	T	T	C	C	C	C	C	C	C	T	C	C	C	C	C	C	C	C	C	T	C	T	T	T	T	T	T	C	C
AX-95794516	C/T	1	89544216	+	NA	NA	NA	NA	NA	NA	T	T	T	C	C	C	C	C	C	C	C	C	T	T	T	T	T	Y	T	C	T	T	T	T	T	T	T	T	T	C	T	C	C	C	C	C	C	T	T
AX-95783311	T/G	1	89544730	+	NA	NA	NA	NA	NA	NA	G	G	G	T	T	T	T	T	T	T	T	T	G	T	T	T	G	T	T	T	G	G	T	T	T	G	T	T	T	T	G	T	T	T	T	T	T	G	G
AX-95792470	C/T	1	89547693	+	NA	NA	NA	NA	NA	NA	T	T	T	C	C	C	C	C	C	C	C	C	T	Y	Y	T	C	Y	T	C	T	T	T	T	T	T	T	T	T	Y	T	C	C	C	C	C	C	T	T
AX-95802336	C/T	1	89548949	+	NA	NA	NA	NA	NA	NA	T	T	T	C	C	C	C	C	C	C	C	C	C	Y	Y	C	C	Y	C	C	T	T	C	C	Y	Y	C	C	C	C	C	C	C	C	C	C	C	N	C
AX-95773586	T/C	1	89550507	+	NA	NA	NA	NA	NA	NA	C	C	C	T	T	T	T	T	T	T	T	T	C	Y	Y	Y	T	N	T	T	C	C	Y	Y	Y	C	Y	T	T	T	C	T	T	T	T	T	T	C	C
AX-95796586	C/T	1	89551038	+	NA	NA	NA	NA	NA	NA	T	T	T	C	C	C	C	C	C	C	C	C	C	C	C	Y	C	C	C	C	T	T	Y	C	C	Y	Y	C	C	C	C	C	C	C	C	C	C	Y	C
AX-95799001	T/A	1	89553822	+	NA	NA	NA	NA	NA	NA	A	A	A	T	T	T	T	T	T	T	T	T	A	N	A	A	T	A	T	T	A	A	A	A	A	A	A	W	T	T	A	T	T	T	T	T	T	A	A
AX-95787521	G/A	1	89554598	+	NA	NA	NA	NA	NA	NA	A	A	A	G	G	G	G	G	G	G	G	G	A	N	A	A	A	N	A	G	G	G	A	A	A	R	A	A	A	G	A	G	G	G	G	G	G	R	A
AX-95780224	C/T	1	89554829	+	NA	NA	NA	NA	NA	NA	T	T	T	C	C	C	C	C	C	C	C	C	C	C	N	Y	C	C	C	C	C	C	C	C	C	C	C	C	C	C	C	C	C	C	C	C	C	C	C
AX-95804917	A/G	1	89554832	+	NA	NA	NA	NA	NA	NA	G	G	G	A	A	A	A	A	A	A	A	A	G	G	G	G	N	G	A	A	A	A	G	G	R	R	G	G	A	A	G	A	A	A	A	A	A	R	G
AX-95806451	T/C	1	89557836	+	NA	NA	NA	NA	NA	NA	C	C	C	T	T	T	T	T	T	T	T	T	C	T	Y	N	C	C	T	T	T	Y	N	C	C	Y	Y	Y	T	T	C	T	T	T	T	T	T	N	C
AX-95780466	C/G	1	89559344	+	NA	NA	NA	NA	NA	NA	G	G	G	C	C	C	C	C	C	C	C	C	G	S	S	S	C	C	C	C	C	G	N	S	S	G	S	C	C	C	G	C	C	C	C	C	C	S	G
AX-95809348	C/T	1	89561442	+	NA	NA	NA	NA	NA	NA	T	T	T	C	C	C	C	C	C	C	C	C	T	C	T	C	C	C	C	C	C	T	C	C	C	Y	C	C	C	C	T	C	C	C	C	C	C	N	T
AX-95810310	A/C	1	89561622	+	NA	NA	NA	NA	NA	NA	C	C	C	A	A	A	A	A	A	A	A	A	C	C	C	C	A	C	A	A	A	C	C	C	C	M	C	C	A	A	C	A	A	A	A	A	A	M	C
AX-95810252	G/A	1	89561653	+	NA	NA	NA	NA	NA	NA	A	A	A	G	G	G	G	G	G	G	G	G	A	G	G	G	G	G	G	G	G	A	G	G	G	R	G	G	G	G	A	G	G	G	G	G	G	R	A
AX-95796440	A/G	1	89562029	+	NA	NA	NA	NA	NA	NA	G	G	G	A	A	A	A	A	A	A	A	A	G	A	R	A	A	A	A	A	A	G	A	R	R	R	A	R	A	A	G	A	A	A	A	A	A	R	G
AX-95810895	G/A	1	89562038	+	NA	NA	NA	NA	NA	NA	A	A	A	G	G	G	G	G	G	G	G	G	A	A	A	A	G	A	G	G	G	A	A	A	A	R	A	A	G	G	A	G	G	G	G	G	G	R	A
AX-95783234	G/C	1	89562437	+	NA	NA	NA	NA	NA	NA	C	C	C	G	G	G	G	G	G	G	G	G	C	C	G	C	G	G	G	G	G	C	C	C	S	S	C	S	G	G	C	G	G	G	G	G	G	S	C
AX-95817714	C/G	1	89563274	+	NA	NA	NA	NA	NA	NA	S	S	S	C	C	C	C	C	C	C	C	C	S	C	N	C	C	G	C	C	C	S	C	N	G	C	C	G	C	C	S	C	C	C	C	C	C	C	S
AX-95781427	T/G	1	89563286	+	NA	NA	NA	NA	NA	NA	G	G	G	T	T	T	T	T	T	T	T	T	G	G	G	G	T	G	T	T	T	G	G	G	G	K	G	G	T	T	G	T	T	T	T	T	T	K	G
AX-95786893	T/C	1	89563446	+	NA	NA	NA	NA	NA	NA	C	C	C	T	T	T	T	T	T	T	T	T	C	T	T	T	T	T	T	T	T	C	T	T	T	Y	T	T	T	T	C	T	T	T	T	T	T	T	C
AX-95792185	C/T	1	89569464	+	NA	NA	NA	NA	NA	NA	T	T	T	C	C	C	C	C	C	C	C	C	T	C	C	T	T	C	C	C	C	T	C	C	C	Y	C	C	C	C	T	C	C	C	C	C	C	Y	T
AX-95787148	A/G	1	89570853	+	NA	NA	NA	NA	NA	NA	G	G	G	A	A	A	A	A	A	A	A	A	G	G	R	R	G	G	G	A	G	G	G	G	G	G	G	G	G	A	G	A	A	A	A	A	A	G	G
AX-95768119	A/C	1	89571096	+	NA	NA	NA	NA	NA	NA	C	C	C	A	A	A	A	A	A	A	A	A	C	C	C	C	C	C	C	A	C	C	C	C	C	C	C	C	C	A	C	A	A	A	A	A	A	C	C
AX-95779100	C/T	1	89572424	+	NA	NA	NA	NA	NA	NA	T	T	T	C	C	C	C	C	C	C	C	C	T	C	C	C	T	C	C	C	C	T	C	C	C	C	C	C	C	C	T	C	C	C	C	C	C	C	T
AX-95787152	T/C	1	89573507	+	NA	NA	NA	NA	NA	NA	C	C	C	T	T	T	T	T	T	T	T	T	C	T	Y	Y	C	Y	T	T	C	C	Y	T	T	C	Y	T	T	T	C	T	T	T	T	T	T	C	C
AX-95814766	G/T	1	89574053	+	NA	NA	NA	NA	NA	NA	T	T	T	G	G	G	G	G	G	G	G	G	T	T	T	T	T	T	T	G	T	T	T	T	T	T	T	T	T	G	T	G	G	G	G	G	G	T	T
AX-95777926	C/A	1	89574172	+	NA	NA	NA	NA	NA	NA	A	A	A	C	C	C	C	C	C	C	C	C	C	C	N	C	C	C	C	C	C	C	C	C	C	M	C	C	C	C	C	C	C	C	C	C	C	C	A
AX-95813623	A/G	1	89574486	+	NA	NA	NA	NA	NA	NA	G	G	G	A	A	A	A	A	A	A	A	A	G	G	G	G	G	G	A	A	A	G	G	G	G	R	G	G	A	A	G	A	A	A	A	A	A	R	G
AX-95780325	T/C	1	89574554	+	NA	NA	NA	NA	NA	NA	C	C	C	T	T	T	T	T	T	T	T	T	C	C	C	C	C	C	T	T	T	C	C	C	C	Y	C	C	T	T	C	T	T	T	T	T	T	Y	C
AX-95785363	T/G	1	89575148	+	NA	NA	NA	NA	NA	NA	G	G	G	T	T	T	T	T	T	T	T	T	G	G	G	G	G	G	T	T	T	G	G	G	G	K	G	G	T	T	G	T	T	T	T	T	T	K	G
AX-95791777	C/T	1	89575471	+	NA	NA	NA	NA	NA	NA	C	C	C	C	C	C	C	C	C	C	C	C	C	T	T	T	C	T	C	C	C	T	T	T	T	C	T	T	C	C	T	C	C	C	C	C	C	C	C
AX-95812343	G/A	1	89575472	+	NA	NA	NA	NA	NA	NA	A	A	A	G	G	G	G	G	G	G	G	G	G	G	G	G	G	G	G	G	G	G	G	G	G	R	G	G	G	G	G	G	G	G	G	G	G	G	A
AX-95808153	A/G	1	89575526	+	NA	NA	NA	NA	NA	NA	G	G	G	A	A	A	A	A	A	A	A	A	G	G	G	G	G	G	A	A	A	G	G	G	G	R	G	G	A	A	G	A	A	A	A	A	A	R	G
AX-95798058	G/T	1	89575558	+	NA	NA	NA	NA	NA	NA	T	T	T	G	G	G	G	G	G	G	G	G	T	T	T	T	T	T	T	G	T	T	T	T	T	T	T	T	T	G	T	G	G	G	G	G	G	T	T
AX-95803937	C/G	1	89582372	+	NA	NA	NA	NA	NA	NA	G	G	G	C	C	C	C	C	C	C	C	C	G	G	S	G	G	G	G	C	C	G	G	G	G	S	G	G	G	N	G	C	C	C	C	C	C	S	C
AX-95816296	G/A	1	89587703	+	NA	NA	NA	NA	NA	NA	A	A	A	G	G	G	G	G	G	G	G	G	A	A	R	A	A	R	A	G	N	A	A	R	A	A	A	A	A	G	A	G	G	G	G	G	G	R	G
AX-95770187	A/G	1	89590781	+	NA	NA	NA	NA	NA	NA	G	G	G	A	A	A	A	A	A	A	A	A	G	G	G	G	G	G	G	A	A	G	G	N	R	R	G	G	G	A	G	A	A	A	A	A	A	R	A
AX-95811785	G/C	1	89590872	+	NA	NA	NA	NA	NA	NA	C	C	C	N	G	G	G	G	G	G	G	G	C	C	C	C	C	C	C	G	C	C	C	C	C	C	C	C	C	G	C	G	G	G	G	G	G	C	G
AX-95772728	T/C	1	89593991	+	NA	NA	NA	NA	NA	NA	C	C	C	T	T	T	T	T	T	T	T	T	T	T	T	T	Y	T	T	T	T	T	T	T	T	Y	T	T	T	T	C	T	T	T	T	T	T	T	T
AX-95786247	G/A	1	89594724	+	NA	NA	NA	NA	NA	NA	A	A	A	G	G	G	G	G	G	G	G	G	A	A	A	A	A	A	A	G	A	A	A	A	A	A	A	A	A	G	A	G	G	G	G	G	G	A	G
AX-95788354	T/C	1	89601585	+	NA	NA	NA	NA	NA	NA	C	C	C	T	T	T	T	T	T	T	T	T	C	T	T	T	C	T	C	T	C	C	T	T	T	C	T	T	C	T	C	T	T	T	C	T	T	C	T
AX-95801371	C/T	1	89602087	+	NA	NA	NA	NA	NA	NA	T	T	T	C	C	C	C	C	C	C	C	C	T	Y	N	T	T	C	C	C	T	T	T	C	C	T	T	T	C	C	T	C	C	C	T	C	C	T	C
AX-95808339	A/C	1	89602252	+	NA	NA	NA	NA	NA	NA	C	C	C	A	A	A	A	A	A	A	A	A	C	C	A	C	C	A	C	A	C	C	C	M	A	C	C	C	C	A	C	A	A	A	C	A	A	C	A
AX-95797286	C/T	1	89603127	+	NA	NA	NA	NA	NA	NA	T	T	Y	C	C	C	C	C	C	C	C	C	T	C	C	Y	Y	C	N	C	N	T	C	C	C	T	C	C	N	C	N	C	C	C	T	C	C	Y	C
AX-95771840	T/C	1	89603528	+	NA	NA	NA	NA	NA	NA	C	C	C	T	T	T	T	T	T	T	T	T	C	C	C	C	C	C	C	T	C	C	C	N	C	C	C	T	C	T	C	T	T	T	C	T	T	C	T
AX-95796046	G/A	1	89609351	+	NA	NA	NA	NA	NA	NA	A	A	A	G	G	G	G	G	G	G	G	G	A	R	R	A	A	R	A	G	G	A	A	A	R	R	A	A	A	G	A	G	G	G	A	G	G	G	G
AX-95811925	C/T	1	89610259	+	NA	NA	NA	NA	NA	NA	T	T	T	C	C	C	C	C	C	C	C	C	T	Y	Y	Y	T	Y	C	C	C	T	Y	C	C	N	Y	Y	C	C	T	C	C	C	T	C	C	N	C
AX-95808239	A/T	1	89611960	+	NA	NA	NA	NA	NA	NA	T	T	T	A	A	A	A	A	A	A	A	A	T	T	W	T	T	T	T	A	A	T	N	T	T	W	T	T	T	A	T	A	A	A	T	A	A	T	A
AX-95784662	G/T	1	89617297	+	NA	NA	NA	NA	NA	NA	T	T	T	G	G	G	G	G	G	G	G	G	T	K	T	T	N	T	G	G	G	G	T	T	T	K	T	T	G	G	T	G	G	G	T	G	G	K	G
AX-95772849	A/G	1	89618950	+	NA	NA	NA	NA	NA	NA	G	G	G	A	A	A	A	A	A	A	A	A	G	G	A	G	G	A	A	A	A	A	G	A	R	A	G	A	A	A	G	A	A	A	G	A	A	R	A
AX-95798519	A/G	1	89621728	+	NA	NA	NA	NA	NA	NA	G	G	G	A	A	A	A	A	A	A	A	A	G	R	A	A	G	A	A	R	N	A	A	A	A	A	A	A	A	A	G	A	A	A	G	A	A	N	A
AX-95808660	A/T	1	89624017	+	NA	NA	NA	NA	NA	NA	T	T	T	A	A	A	A	A	A	A	A	A	T	T	T	T	T	T	A	A	A	A	T	T	T	W	T	T	A	A	T	A	A	A	T	A	A	W	A
AX-95795231	C/T	1	89625423	+	NA	NA	NA	NA	NA	NA	T	T	T	C	C	C	C	C	C	C	C	C	T	T	T	T	T	T	T	C	T	T	T	T	T	T	T	T	T	C	T	C	C	C	T	C	C	T	C
AX-95796873	A/G	1	89628985	+	NA	NA	NA	NA	NA	NA	G	G	G	A	A	A	A	A	A	A	A	A	A	A	R	A	G	A	A	A	A	A	A	N	N	N	A	A	A	A	A	A	A	A	A	A	A	A	A
AX-95795372	C/A	1	89631119	+	NA	NA	NA	NA	NA	NA	A	A	A	C	C	C	C	C	C	C	C	C	C	N	M	N	C	M	C	C	C	C	N	M	M	C	N	C	C	C	C	C	C	C	C	C	C	C	C
AX-95767848	T/C	1	89633201	+	NA	NA	NA	NA	NA	NA	C	C	C	T	T	T	T	T	T	T	T	T	C	T	T	T	C	T	T	T	C	C	T	T	T	C	T	T	T	T	C	T	T	T	C	T	T	Y	T
AX-95770999	C/A	1	89633235	+	NA	NA	NA	NA	NA	NA	A	A	A	C	C	C	C	C	C	C	C	C	A	M	A	M	A	A	C	C	A	A	A	A	A	A	A	A	C	C	A	C	C	C	A	C	C	A	C
AX-95813677	G/A	1	89635310	+	NA	NA	NA	NA	NA	NA	A	A	A	G	G	G	G	G	G	G	G	G	A	R	A	A	A	A	G	G	A	A	A	A	A	A	A	A	G	G	A	G	G	G	A	G	G	R	G
AX-95806028	G/A	1	89637150	+	NA	NA	NA	NA	NA	NA	A	A	A	G	G	G	G	G	G	G	G	G	A	A	A	A	A	A	G	G	A	A	A	A	A	A	A	A	G	G	A	G	G	G	A	G	G	R	G
AX-95814687	C/G	1	89637221	+	NA	NA	NA	NA	NA	NA	G	G	G	C	C	C	C	C	C	C	C	C	G	C	C	N	G	C	C	C	C	G	C	C	C	S	N	C	C	C	G	C	C	C	G	C	C	S	C
AX-95796602	A/G	1	89637563	+	NA	NA	NA	NA	NA	NA	G	G	G	A	A	A	A	A	A	A	A	A	G	G	G	G	G	G	A	A	G	G	G	G	G	G	G	G	A	A	G	A	A	A	G	A	A	R	A
AX-95774258	A/C	1	89643482	+	NA	NA	NA	NA	NA	NA	C	C	C	A	A	A	A	A	A	A	A	A	A	A	A	A	C	A	A	A	A	A	A	A	A	A	A	A	A	A	A	A	A	A	A	A	A	A	A
AX-95814893	G/A	1	89645150	+	NA	NA	NA	NA	NA	NA	A	A	A	G	G	G	G	G	G	G	G	G	A	G	G	G	A	G	G	G	G	A	G	G	G	R	G	G	G	G	A	G	G	G	A	G	G	R	G
AX-95797552	G/A	1	89648407	+	NA	NA	NA	NA	NA	NA	A	A	A	G	G	G	G	G	G	G	G	G	A	R	R	N	A	A	G	G	A	A	A	A	A	A	A	A	G	G	A	G	G	G	A	G	G	A	G
AX-95797776	G/T	1	89650082	+	NA	NA	NA	NA	NA	NA	T	T	T	G	G	G	G	G	G	G	G	G	T	T	G	G	T	T	G	G	G	T	G	K	T	K	G	T	G	G	N	G	G	G	K	G	G	T	G
AX-95812444	C/T	1	89650936	+	NA	NA	NA	NA	NA	NA	T	T	T	C	C	C	C	C	C	C	C	C	T	T	Y	Y	T	T	C	C	T	T	T	T	T	T	T	T	C	C	T	C	C	C	T	C	C	T	C
AX-95815323	T/C	1	89651632	+	NA	NA	NA	NA	NA	NA	C	C	C	T	T	T	T	T	T	T	T	T	C	T	T	C	C	C	C	T	C	C	C	T	Y	C	C	C	C	Y	C	C	T	T	C	Y	T	C	T
AX-95795540	G/C	1	89652303	+	NA	NA	NA	NA	NA	NA	C	C	C	G	G	G	G	G	G	G	G	G	C	C	C	C	C	C	C	G	C	C	C	C	C	C	C	C	C	G	C	G	G	G	C	G	G	C	G
AX-95804500	G/T	1	89653248	+	NA	NA	NA	NA	NA	NA	T	T	T	T	T	G	G	G	T	T	G	T	T	T	T	T	T	T	T	T	T	T	T	T	T	T	T	T	T	T	T	T	T	T	T	T	T	T	G
AX-95773128	A/C	1	89653432	+	NA	NA	NA	NA	NA	NA	C	C	C	A	A	A	A	A	A	A	A	A	C	C	M	C	C	M	A	A	C	C	C	M	C	C	C	C	A	A	C	A	A	A	C	A	A	C	A
AX-95777175	A/G	1	89653952	+	NA	NA	NA	NA	NA	NA	G	G	G	A	A	A	A	A	A	A	A	A	G	G	R	G	G	G	A	A	G	G	G	G	R	G	G	G	A	A	G	A	A	A	G	A	A	G	A
AX-95806658	T/C	1	89657018	+	NA	NA	NA	NA	NA	NA	C	C	C	T	T	T	T	T	T	T	T	T	C	C	C	C	C	C	T	T	T	C	C	C	C	Y	C	C	T	T	C	T	T	T	C	T	T	C	T
AX-95799514	T/C	1	89657317	+	NA	NA	NA	NA	NA	NA	C	C	C	T	T	T	T	T	T	T	T	T	C	C	C	C	C	C	T	T	T	C	C	C	C	Y	C	C	T	T	C	T	T	T	C	T	T	C	T
AX-95812671	G/A	1	89657722	+	NA	NA	NA	NA	NA	NA	A	A	A	G	G	G	G	G	G	G	G	G	A	A	A	A	A	A	G	G	G	A	A	A	A	R	A	A	G	G	A	G	G	G	A	G	G	A	G
AX-95813726	A/T	1	89658236	+	NA	NA	NA	NA	NA	NA	T	T	T	A	A	A	A	A	A	A	A	A	A	N	A	A	N	A	A	A	A	A	A	A	A	A	A	A	A	A	A	A	A	A	A	A	A	A	A
AX-95773511	T/C	1	89661428	+	NA	NA	NA	NA	NA	NA	C	C	C	T	T	T	T	T	T	T	T	T	C	N	Y	Y	C	C	T	T	T	C	N	N	Y	Y	C	N	T	T	C	T	T	T	C	T	T	C	T
AX-95787500	C/T	1	89661720	+	NA	NA	NA	NA	NA	NA	T	T	T	C	C	C	C	C	C	C	C	C	T	T	T	T	T	T	T	C	C	T	T	T	T	Y	T	T	T	C	T	C	C	C	T	C	C	T	C
AX-95803176	A/G	1	89661883	+	NA	NA	NA	NA	NA	NA	G	G	G	A	A	A	A	A	A	A	A	A	G	R	A	A	G	A	A	A	A	G	A	A	A	A	A	A	A	A	G	A	A	A	G	A	A	G	A
AX-95799258	G/C	1	89666774	+	NA	NA	NA	NA	NA	NA	C	C	C	G	G	G	G	G	G	G	G	G	G	S	S	S	G	G	G	G	G	G	S	G	G	G	S	G	G	G	G	G	G	G	G	G	G	G	G
AX-95779072	T/A	1	89670356	+	NA	NA	NA	NA	NA	NA	A	A	A	T	T	T	T	T	T	T	T	T	T	T	T	T	A	T	T	T	T	T	T	T	T	W	T	T	T	T	T	T	T	T	T	T	T	T	T
AX-95779921	C/G	1	89678330	+	NA	NA	NA	NA	NA	NA	C	C	C	C	C	C	C	C	C	C	C	C	C	C	C	C	S	C	C	C	C	C	C	C	C	C	C	C	C	C	C	C	C	C	C	C	C	C	C
AX-95771409	T/C	1	89685285	+	NA	NA	NA	NA	NA	NA	C	C	C	T	T	T	T	T	T	T	T	T	C	C	Y	C	C	Y	C	T	C	C	C	Y	Y	C	C	Y	C	T	C	T	T	T	C	T	T	C	T
AX-95795536	C/T	1	89692990	+	NA	NA	NA	NA	NA	NA	T	T	T	C	C	C	C	C	C	C	C	C	C	C	C	C	C	C	C	C	C	C	C	C	C	C	C	C	C	C	T	C	C	C	T	C	C	C	C
AX-95774441	G/A	1	89694377	+	NA	NA	NA	NA	NA	NA	G	G	G	G	G	G	G	G	G	G	G	G	G	R	N	R	A	G	G	G	N	G	R	G	R	G	N	G	G	G	G	G	G	G	G	G	G	G	G
AX-95776018	A/G	1	89696402	+	NA	NA	NA	NA	NA	NA	G	G	G	A	A	A	A	A	A	A	A	A	G	G	R	R	G	G	G	A	G	A	G	G	R	G	G	G	G	A	G	A	A	A	G	A	A	N	A
AX-95788927	G/A	1	89700169	+	NA	NA	NA	NA	NA	NA	A	A	A	G	G	G	G	G	G	G	G	G	A	A	A	A	A	A	A	G	A	A	A	A	A	A	A	A	A	R	A	A	G	G	A	R	G	A	G
AX-95785118	A/G	1	89702072	+	NA	NA	NA	NA	NA	NA	G	G	G	A	A	A	A	A	A	A	A	A	G	G	G	G	G	G	A	A	G	G	G	G	G	G	G	G	A	A	G	A	A	A	G	A	A	G	A
AX-95769006	T/A	1	89705382	+	NA	NA	NA	NA	NA	NA	A	A	A	T	T	T	T	T	T	T	T	T	A	A	N	A	A	W	T	T	T	T	A	W	W	A	A	W	T	T	A	T	T	T	A	T	T	A	T
AX-95803228	T/C	1	89706059	+	NA	NA	NA	NA	NA	NA	C	C	C	T	T	T	T	T	T	T	T	T	C	Y	C	T	C	C	T	T	C	C	T	C	C	C	T	C	T	T	C	T	T	T	C	T	T	C	T
AX-95813637	C/T	1	89709465	+	NA	NA	NA	NA	NA	NA	T	T	T	C	C	C	C	C	C	C	C	C	T	Y	C	Y	T	C	C	C	C	C	C	C	C	Y	Y	C	C	N	T	C	C	C	T	C	C	Y	C
AX-95770558	T/C	1	89710625	+	NA	NA	NA	NA	NA	NA	C	C	C	T	T	T	T	T	T	T	T	T	C	C	C	C	C	C	C	T	C	C	C	C	C	C	C	C	C	T	C	T	T	T	C	T	T	C	T
AX-95805600	A/G	1	89712847	+	NA	NA	NA	NA	NA	NA	A	A	A	A	A	A	A	A	A	A	A	A	A	R	R	R	A	R	A	A	A	A	R	N	N	A	R	A	A	A	A	A	A	A	A	A	A	A	A
AX-95774608	G/C	1	89713951	+	NA	NA	NA	NA	NA	NA	C	C	C	G	G	G	G	G	G	G	G	G	C	C	C	C	C	C	G	G	C	C	C	C	C	C	C	C	G	G	C	G	G	G	C	G	G	C	G
AX-95773302	C/G	1	89715362	+	NA	NA	NA	NA	NA	NA	G	G	G	C	C	C	C	C	C	C	C	C	G	S	G	G	G	G	C	C	G	G	S	G	G	G	G	G	C	C	G	C	C	C	G	C	C	G	C
AX-95802000	T/A	1	89718734	+	NA	NA	NA	NA	NA	NA	A	A	A	T	T	T	T	T	T	T	T	T	A	N	A	A	A	A	T	T	A	A	A	A	A	A	A	A	T	T	A	T	T	T	A	T	T	A	T
AX-95810704	C/A	1	89718880	+	NA	NA	NA	NA	NA	NA	A	A	A	C	C	C	C	C	C	C	C	C	A	C	C	C	A	C	C	C	C	C	C	C	C	M	C	C	C	C	A	C	C	C	A	C	C	M	C
AX-95812423	G/T	1	89720657	+	NA	NA	NA	NA	NA	NA	T	T	T	G	G	G	G	G	G	G	G	G	T	T	T	T	T	T	G	G	T	T	T	T	T	T	T	T	G	G	T	G	G	G	T	G	G	T	G
AX-95767827	C/G	1	89724098	+	NA	NA	NA	NA	NA	NA	C	C	C	S	C	C	C	C	C	C	C	C	C	C	C	S	C	C	C	S	C	C	N	C	C	C	S	C	C	S	C	C	C	N	C	C	C	N	C
AX-95797784	G/C	1	89727954	+	NA	NA	NA	NA	NA	NA	C	C	C	G	G	G	G	G	G	G	G	G	C	C	C	S	C	C	G	G	C	C	S	C	C	C	S	C	G	G	C	G	G	G	C	G	G	C	G
AX-95780656	T/C	1	89728991	+	NA	NA	NA	NA	NA	NA	C	C	C	T	T	T	T	T	T	T	T	T	C	T	T	T	C	Y	T	T	Y	Y	T	T	T	C	T	T	T	T	C	T	T	T	C	T	T	N	T
AX-95778778	C/G	1	89733720	+	NA	NA	NA	NA	NA	NA	G	G	G	G	G	C	C	C	G	G	C	G	G	S	G	G	G	G	G	G	G	G	G	G	G	G	G	G	G	G	G	G	G	G	G	G	G	G	C
AX-95812002	G/C	1	89734278	+	NA	NA	NA	NA	NA	NA	C	C	C	G	G	G	G	G	G	G	G	G	C	S	S	C	C	C	G	G	C	C	C	C	C	C	C	C	G	G	C	G	G	G	C	G	G	C	G
AX-95784738	T/C	1	89735745	+	NA	NA	NA	NA	NA	NA	C	C	C	T	T	T	T	T	T	T	T	T	C	T	T	T	C	T	T	T	C	T	T	T	T	C	T	T	T	T	C	T	T	T	C	T	T	C	T
AX-95768113	C/T	1	89752647	+	NA	NA	NA	NA	NA	NA	T	T	T	C	C	C	C	C	C	C	C	C	T	C	Y	C	T	Y	C	C	C	T	N	Y	N	Y	C	Y	C	C	T	C	C	C	T	C	C	T	C
AX-95797211	G/C	1	89752935	+	NA	NA	NA	NA	NA	NA	C	C	C	G	G	G	G	G	G	G	G	G	C	S	S	S	C	C	G	G	G	C	S	C	C	N	S	C	G	G	C	G	G	G	C	G	G	C	G
AX-95799086	G/A	1	89754077	+	NA	NA	NA	NA	NA	NA	A	A	A	G	G	G	G	G	G	G	G	G	A	R	R	A	A	N	G	G	G	A	N	R	R	R	A	A	G	G	A	G	G	G	A	G	G	R	G
AX-95775119	A/G	1	89761599	+	NA	NA	NA	NA	NA	NA	G	G	G	R	A	A	A	A	A	A	A	A	G	A	A	R	G	R	A	A	A	A	R	A	A	R	R	G	A	A	G	A	A	A	G	A	A	R	A
AX-95805196	G/T	1	89772235	+	NA	NA	NA	NA	NA	NA	T	T	T	G	G	G	G	G	G	G	G	G	T	T	T	T	T	T	G	G	G	T	T	T	T	K	T	T	G	G	T	T	G	G	T	G	G	K	G
AX-95786529	T/G	1	89772612	+	NA	NA	NA	NA	NA	NA	G	G	G	T	T	T	T	T	T	T	T	T	G	T	T	T	G	T	T	T	T	G	T	T	T	K	T	T	T	T	G	T	T	T	G	T	T	K	T
AX-95809547	G/A	1	89779832	+	NA	NA	NA	NA	NA	NA	A	A	A	G	G	G	G	G	G	G	G	G	A	G	R	R	A	G	G	G	G	A	R	R	R	N	R	R	G	G	A	G	G	G	A	G	G	N	G
AX-95785462	T/A	1	89783667	+	NA	NA	NA	NA	NA	NA	A	A	A	T	T	T	T	T	T	T	T	T	A	A	A	A	A	A	A	T	A	A	A	A	A	A	A	A	A	T	A	A	T	T	A	T	T	A	T
AX-95813814	A/G	1	89785136	+	NA	NA	NA	NA	NA	NA	G	G	G	A	A	A	A	A	A	A	A	A	G	G	G	G	G	G	G	A	G	G	G	G	G	G	G	G	G	A	G	G	A	A	G	A	A	G	A
AX-95804862	G/A	1	89792230	+	NA	NA	NA	NA	NA	NA	A	A	A	G	G	G	G	G	G	G	G	G	A	A	N	A	A	A	A	G	G	A	A	A	A	R	R	A	A	G	A	A	G	G	A	G	G	R	G
AX-95779925	C/T	1	89792627	+	NA	NA	NA	NA	NA	NA	T	T	T	C	C	C	C	C	C	C	C	C	T	T	T	T	T	T	T	C	C	T	T	T	T	Y	T	T	T	C	T	T	C	C	T	C	C	Y	C
AX-95768366	G/A	1	89796577	+	NA	NA	NA	NA	NA	NA	A	A	A	G	G	G	G	G	G	G	G	G	A	R	A	A	A	A	A	G	A	A	A	A	A	A	N	A	A	G	A	A	G	G	A	G	G	A	G
AX-95813407	T/G	1	89807884	+	NA	NA	NA	NA	NA	NA	G	G	G	T	T	T	T	T	T	T	T	T	G	N	G	K	G	G	G	T	G	G	K	G	G	G	K	G	G	T	G	G	T	T	G	T	T	G	T
AX-95812832	C/A	1	89810554	+	NA	NA	NA	NA	NA	NA	A	A	A	C	C	C	C	C	C	C	C	C	A	A	A	A	A	A	A	C	A	A	A	A	A	A	A	A	A	C	A	A	C	C	A	C	C	A	C
AX-95784701	G/T	1	89810567	+	NA	NA	NA	NA	NA	NA	T	T	T	G	G	G	G	G	G	G	G	G	T	N	T	G	T	T	T	G	T	T	T	T	T	T	T	T	T	G	T	T	G	G	T	G	G	T	G
AX-95768816	T/C	1	89815493	+	NA	NA	NA	NA	NA	NA	C	C	C	T	T	T	T	T	T	T	T	T	C	Y	C	C	C	C	C	T	C	C	C	N	C	C	C	C	C	T	C	Y	T	T	C	T	T	C	T
AX-95786889	C/T	1	89817140	+	NA	NA	NA	NA	NA	NA	T	T	T	C	C	C	C	C	C	C	C	C	T	T	T	T	T	T	T	C	T	T	T	T	T	T	T	T	T	C	T	T	C	C	T	C	C	T	C
AX-95795702	A/C	1	89818051	+	NA	NA	NA	NA	NA	NA	C	C	C	M	A	A	A	A	A	A	A	A	C	C	C	C	C	C	C	A	C	C	C	C	C	C	C	C	C	N	C	C	A	A	C	A	A	C	A
AX-95815652	A/G	1	89823421	+	NA	NA	NA	NA	NA	NA	G	G	G	A	A	A	A	A	A	A	A	A	G	A	N	A	N	G	G	A	G	G	A	N	N	G	A	N	G	A	G	G	A	A	G	A	A	R	A
AX-95797341	T/C	1	89823685	+	NA	NA	NA	NA	NA	NA	C	C	C	T	T	T	T	T	T	T	T	T	C	T	T	T	C	T	T	T	C	C	T	T	T	C	T	T	T	T	C	T	T	T	C	T	T	C	T
AX-95776237	G/T	1	89826857	+	NA	NA	NA	NA	NA	NA	T	T	T	G	G	G	G	G	G	G	G	G	T	K	T	T	T	T	G	G	T	G	T	T	T	T	T	T	G	G	T	G	G	G	T	G	G	T	G
AX-95802198	A/T	1	89830743	+	NA	NA	NA	NA	NA	NA	W	W	W	A	A	A	A	A	A	A	A	A	N	A	A	A	W	A	A	A	W	W	A	A	A	W	A	A	A	A	W	A	A	A	W	A	A	W	A
AX-95770344	A/G	1	89834782	+	NA	NA	NA	NA	NA	NA	G	G	G	A	A	A	A	A	A	A	A	A	G	G	G	G	G	G	G	A	G	G	G	G	G	G	G	G	G	A	G	A	A	A	G	A	A	G	A
AX-95781945	C/T	1	89838020	+	NA	NA	NA	NA	NA	NA	T	T	T	C	C	C	C	C	C	C	C	C	T	C	Y	C	T	C	C	C	T	T	N	N	C	T	C	C	C	C	T	C	C	C	T	C	C	T	C
AX-95796677	T/A	1	89838554	+	NA	NA	NA	NA	NA	NA	T	T	T	T	T	T	T	T	T	T	T	T	T	T	T	T	T	T	T	T	A	A	T	T	T	W	T	T	T	T	T	T	T	T	T	T	T	W	T
AX-95780361	C/G	1	89839964	+	NA	NA	NA	NA	NA	NA	G	G	G	C	C	C	C	C	C	C	C	C	G	G	G	G	G	N	C	C	C	C	G	G	G	S	G	G	C	C	G	C	C	C	G	C	C	S	C
AX-95781916	T/C	1	89845456	+	NA	NA	NA	NA	NA	NA	C	C	C	T	T	T	T	T	T	T	T	T	C	T	T	T	C	T	T	T	T	T	T	T	T	Y	Y	T	T	T	C	T	T	T	C	T	T	Y	T
AX-95781734	T/A	1	89846040	+	NA	NA	NA	NA	NA	NA	A	A	A	T	T	T	T	T	T	T	T	T	A	A	A	A	A	A	A	T	A	A	A	A	A	A	A	A	A	T	A	T	T	T	A	T	T	A	T
AX-95815365	G/C	1	89846353	+	NA	NA	NA	NA	NA	NA	C	C	C	G	G	G	G	G	G	G	G	G	C	G	S	G	C	S	G	G	G	G	S	S	S	S	G	S	G	G	C	G	G	G	C	G	G	S	G
AX-95814803	A/G	1	89846870	+	NA	NA	NA	NA	NA	NA	G	G	G	A	A	A	A	A	A	A	A	A	G	A	A	A	G	A	A	A	A	A	A	A	A	R	A	A	A	A	G	A	A	A	G	A	A	R	A
AX-95769129	A/T	1	89848042	+	NA	NA	NA	NA	NA	NA	T	T	T	A	A	A	A	A	A	A	A	A	T	N	T	T	T	T	A	A	A	A	T	T	T	W	T	W	A	A	T	A	A	A	T	A	A	W	A
AX-95797138	A/G	1	89848082	+	NA	NA	NA	NA	NA	NA	G	G	G	A	A	A	A	A	A	A	A	A	G	A	A	A	G	A	A	A	A	A	A	A	A	R	A	A	A	A	G	A	A	A	G	A	A	R	A
AX-95782598	T/C	1	89848978	+	NA	NA	NA	NA	NA	NA	C	C	C	T	T	T	T	T	T	T	T	T	C	C	C	C	C	C	T	T	T	T	C	C	C	Y	C	C	T	T	C	T	T	T	C	T	T	Y	T
AX-95810306	T/A	1	89851485	+	NA	NA	NA	NA	NA	NA	A	A	A	T	T	T	T	T	T	T	T	T	A	A	N	W	A	A	T	T	T	T	W	N	A	W	A	A	T	T	A	T	T	T	A	T	T	W	T
AX-95771975	C/G	1	89851546	+	NA	NA	NA	NA	NA	NA	G	G	G	C	C	C	C	C	C	C	C	C	G	G	G	G	G	G	G	C	G	G	G	G	G	G	G	G	G	C	G	C	C	C	G	C	C	G	C
AX-95802965	G/A	1	89868316	+	NA	NA	NA	NA	NA	NA	A	A	A	G	G	G	G	G	G	G	G	G	A	R	N	R	A	G	G	G	G	A	R	G	G	N	R	G	G	G	A	G	G	G	A	G	G	A	G
AX-95806428	A/T	1	89877136	+	NA	NA	NA	NA	NA	NA	T	T	T	A	A	A	A	A	A	A	A	A	A	W	A	A	A	A	A	A	A	A	A	A	A	W	A	A	A	A	T	A	A	A	T	A	A	W	A
AX-95788325	C/G	1	89877663	+	NA	NA	NA	NA	NA	NA	G	G	G	C	C	C	C	C	C	C	C	C	G	G	G	G	S	G	G	C	G	C	G	G	G	G	G	G	G	C	G	C	C	C	G	C	C	S	C
AX-95808033	C/T	1	89880403	+	NA	NA	NA	NA	NA	NA	T	T	T	C	C	C	C	C	C	C	C	C	T	C	T	Y	T	T	T	C	C	T	Y	Y	Y	Y	Y	T	T	C	T	C	C	C	T	C	C	T	C
AX-95778205	G/C	1	89885441	+	NA	NA	NA	NA	NA	NA	C	C	C	G	G	G	G	G	G	G	G	G	C	N	S	C	C	C	C	G	C	C	C	S	N	C	C	C	C	G	C	G	G	G	C	G	G	C	G
AX-95802942	C/G	1	89886649	+	NA	NA	NA	NA	NA	NA	G	G	G	C	C	C	C	C	C	C	C	C	G	C	C	C	G	C	C	C	C	N	C	C	C	S	C	C	C	C	G	C	C	C	G	C	C	G	C
AX-95768544	A/G	1	89892100	+	NA	NA	NA	NA	NA	NA	G	G	G	A	A	A	A	A	A	A	A	A	G	G	G	G	G	G	G	A	G	G	G	G	G	G	G	G	G	A	G	A	A	A	G	A	A	G	A
AX-95771826	C/G	1	89894046	+	NA	NA	NA	NA	NA	NA	G	G	G	C	C	C	C	C	C	C	C	C	G	G	S	G	G	S	C	C	C	G	G	S	S	S	G	G	C	C	G	C	C	C	G	C	C	G	C
AX-95809835	C/G	1	89894285	+	NA	NA	NA	NA	NA	NA	G	G	G	C	C	C	C	C	C	C	C	C	G	G	G	G	G	G	G	C	G	G	G	G	G	G	G	G	G	C	G	C	C	C	G	C	C	G	C
AX-95809205	A/G	1	89906134	+	NA	NA	NA	NA	NA	NA	G	G	G	A	A	A	A	A	A	A	A	A	G	A	A	A	G	A	A	A	A	A	A	A	A	R	A	A	A	A	G	A	A	A	G	A	A	R	A
AX-95780028	A/G	1	89906429	+	NA	NA	NA	NA	NA	NA	G	G	G	A	A	A	A	A	A	A	A	A	G	A	A	A	G	A	A	A	A	A	A	A	A	R	A	A	A	A	G	A	A	A	G	A	A	R	A
AX-95812647	G/T	1	89906868	+	NA	NA	NA	NA	NA	NA	T	T	T	G	G	G	G	G	G	G	G	G	T	T	T	T	T	T	T	G	G	G	T	T	T	K	T	T	T	G	T	G	G	G	T	G	G	K	G
AX-95796007	T/C	1	89907467	+	NA	NA	NA	NA	NA	NA	C	C	C	T	T	T	T	T	T	T	T	T	C	C	C	C	C	C	C	T	T	T	C	C	C	Y	C	C	C	T	C	T	T	T	C	T	T	Y	T
AX-95797472	C/T	1	89908263	+	NA	NA	NA	NA	NA	NA	T	T	T	C	C	C	C	C	C	C	C	C	C	C	C	C	C	C	C	C	C	C	C	C	C	Y	C	C	C	C	T	C	C	C	T	C	C	C	C
AX-95778996	A/G	1	89913099	+	NA	NA	NA	NA	NA	NA	G	G	G	A	A	A	A	A	A	A	A	A	G	R	R	G	G	R	G	A	A	A	R	R	R	R	G	R	G	A	G	A	A	A	G	A	A	R	A
AX-95791785	T/A	1	89921284	+	NA	NA	NA	NA	NA	NA	W	W	W	T	T	T	T	T	T	T	T	T	W	T	T	T	W	T	T	T	T	T	T	T	T	T	T	T	T	T	W	T	T	T	W	T	T	T	T
AX-95795377	T/G	1	89921349	+	NA	NA	NA	NA	NA	NA	G	G	G	T	T	T	T	T	T	T	T	T	T	T	T	T	T	T	T	T	T	T	T	T	T	K	T	T	T	T	G	T	T	T	G	T	T	T	T
AX-95775388	T/A	1	89921521	+	NA	NA	NA	NA	NA	NA	A	A	A	T	T	T	T	T	T	T	T	T	A	A	A	A	A	A	A	T	T	T	A	N	A	W	A	A	A	T	A	T	T	T	A	T	T	W	T
AX-95779756	T/C	1	89921961	+	NA	NA	NA	NA	NA	NA	C	C	C	T	T	T	T	T	T	T	T	T	C	C	C	C	C	C	C	T	T	T	C	C	C	Y	C	C	C	T	C	T	T	T	C	T	T	Y	T
AX-95774546	A/G	1	89922130	+	NA	NA	NA	NA	NA	NA	G	G	G	A	A	A	A	A	A	A	A	A	G	A	A	A	G	A	A	A	A	A	A	A	A	R	A	A	A	A	G	A	A	A	G	A	A	R	A
AX-95805532	C/T	1	89922475	+	NA	NA	NA	NA	NA	NA	T	T	T	C	C	C	C	C	C	C	C	C	T	C	C	C	T	C	T	C	C	C	C	C	C	Y	C	C	T	C	T	C	C	C	T	C	C	Y	C
AX-95808423	T/C	1	89923155	+	NA	NA	NA	NA	NA	NA	C	C	C	T	T	T	T	T	T	T	T	T	C	C	C	C	C	C	C	T	C	C	C	C	C	C	C	C	C	T	C	T	T	T	C	T	T	C	T
AX-95790768	C/T	1	89925338	+	NA	NA	NA	NA	NA	NA	T	T	T	C	C	C	C	C	C	C	C	C	C	C	C	C	T	C	C	C	C	C	C	C	C	Y	C	C	C	C	T	C	C	C	T	C	C	Y	C
AX-95788247	T/A	1	89926350	+	NA	NA	NA	NA	NA	NA	A	A	A	T	T	T	T	T	T	T	T	T	T	T	T	N	T	T	T	T	T	T	T	T	T	W	T	T	T	T	A	T	T	T	A	T	T	T	T
AX-95815157	T/C	1	89927533	+	NA	NA	NA	NA	NA	NA	C	C	C	T	T	T	T	T	T	T	T	T	C	T	T	T	C	T	C	T	T	T	T	T	T	Y	T	T	C	T	C	T	T	T	C	T	T	Y	T
AX-95779354	A/G	1	89929754	+	NA	NA	NA	NA	NA	NA	G	G	G	A	A	A	A	A	N	A	A	A	A	R	A	A	G	A	R	A	A	A	A	A	A	N	A	A	R	A	G	A	A	A	G	A	A	R	A
AX-95773139	A/G	1	89930314	+	NA	NA	NA	NA	NA	NA	G	G	G	A	A	A	A	A	A	A	A	A	G	G	G	G	G	G	G	A	A	A	G	G	G	R	G	G	G	A	G	A	A	A	G	A	A	N	A
AX-95775102	A/T	1	89930551	+	NA	NA	NA	NA	NA	NA	T	T	T	A	A	A	A	A	A	A	A	A	T	T	T	T	T	T	T	A	A	A	T	T	T	W	T	T	T	A	T	A	A	A	T	A	A	W	A
AX-95796477	G/T	1	89930881	+	NA	NA	NA	NA	NA	NA	T	T	T	G	G	G	G	G	G	G	G	G	T	T	N	T	T	T	G	G	G	G	T	T	T	K	T	T	G	G	T	G	G	G	T	G	G	N	G
AX-95775927	T/A	1	89931747	+	NA	NA	NA	NA	NA	NA	A	A	A	T	T	T	T	T	T	T	T	T	A	N	T	T	A	T	T	T	T	T	T	T	T	W	T	T	T	T	A	T	T	T	A	T	T	W	T
AX-95791533	A/G	1	89933737	+	NA	NA	NA	NA	NA	NA	G	G	G	A	A	A	A	A	A	A	A	A	A	R	A	A	A	A	A	A	A	A	R	A	R	N	R	A	A	A	G	A	A	A	G	A	A	N	A
AX-95778182	C/T	1	89937460	+	NA	NA	NA	NA	NA	NA	T	T	T	C	C	C	C	C	C	C	C	C	C	Y	T	T	C	T	T	C	C	C	T	T	T	N	T	T	T	C	T	C	C	C	T	C	C	C	C
AX-95773662	C/G	1	89937968	+	NA	NA	NA	NA	NA	NA	G	G	G	C	C	C	C	C	C	C	C	C	C	C	C	C	C	C	C	C	C	C	C	C	C	S	C	C	C	C	G	C	C	C	G	C	N	C	C
AX-95771732	G/A	1	89938477	+	NA	NA	NA	NA	NA	NA	G	G	G	G	G	G	G	G	G	G	G	G	G	G	R	G	G	G	G	G	G	G	G	G	G	G	G	G	G	G	G	G	G	G	G	G	G	G	G
AX-95799537	G/T	1	89938576	+	NA	NA	NA	NA	NA	NA	T	T	T	G	G	G	G	G	G	G	G	G	T	T	T	T	T	T	T	G	T	G	T	T	T	T	T	T	T	G	T	G	G	G	T	G	G	T	G
AX-95774701	G/A	1	89939939	+	NA	NA	NA	NA	NA	NA	A	A	A	G	G	G	G	G	G	G	G	G	A	R	A	A	A	A	A	G	A	A	A	A	A	A	N	A	A	G	A	G	G	G	A	G	G	A	G
AX-95784310	A/G	1	89939963	+	NA	NA	NA	NA	NA	NA	G	G	G	A	A	A	A	A	A	A	A	A	G	G	G	G	G	G	G	A	G	A	G	G	G	G	G	G	G	A	G	A	A	A	G	A	A	G	A
AX-95770648	A/T	1	89940849	+	NA	NA	NA	NA	NA	NA	T	T	T	A	A	A	A	A	A	A	A	A	A	N	T	T	A	T	A	A	A	A	T	T	T	W	T	T	A	A	T	A	A	A	T	A	A	A	A
AX-95773550	C/G	1	89941298	+	NA	NA	NA	NA	NA	NA	G	G	G	C	C	C	C	C	C	C	C	C	C	C	C	C	C	C	C	C	C	C	C	C	C	S	C	C	S	C	G	C	C	C	G	C	C	C	C
AX-95813423	C/T	1	89950479	+	NA	NA	NA	NA	NA	NA	T	T	T	C	C	C	C	C	C	C	C	C	T	Y	T	T	T	Y	T	C	T	T	Y	Y	Y	T	T	T	T	C	T	C	C	C	T	C	C	T	C
AX-95811510	C/T	1	89952177	+	NA	NA	NA	NA	NA	NA	T	T	T	C	C	C	C	C	C	C	C	C	C	Y	C	Y	T	Y	C	C	T	C	Y	C	C	T	Y	C	C	C	T	C	C	C	T	C	C	Y	C
AX-95788536	G/A	1	89952350	+	NA	NA	NA	NA	NA	NA	A	A	A	G	G	G	G	G	G	G	G	G	A	A	A	A	A	A	A	G	A	G	A	A	A	A	A	A	A	G	A	G	G	G	A	G	G	A	G
AX-95801294	T/C	1	89952720	+	NA	NA	NA	NA	NA	NA	C	C	C	T	T	T	T	T	T	T	T	T	T	T	T	Y	C	T	T	T	C	T	Y	T	T	C	Y	T	T	Y	C	T	T	T	C	T	T	C	T
AX-95804971	C/A	1	89953047	+	NA	NA	NA	NA	NA	NA	A	A	A	C	C	C	C	C	C	C	C	C	A	A	M	A	A	A	A	C	A	C	A	A	A	A	A	A	A	M	A	C	C	C	A	C	C	M	C
AX-95793762	T/C	1	89955374	+	NA	NA	NA	NA	NA	NA	C	C	C	T	T	T	T	T	T	T	T	T	T	T	T	T	C	C	T	T	T	T	T	T	T	Y	T	T	T	T	C	T	T	T	C	T	T	T	T
AX-95808260	T/A	1	89956889	+	NA	NA	NA	NA	NA	NA	A	A	A	T	T	T	T	T	T	T	T	T	T	T	T	T	W	N	T	T	T	T	T	T	T	W	T	T	T	T	A	T	T	T	A	T	T	T	T
AX-95815061	G/A	1	89956939	+	NA	NA	NA	NA	NA	NA	A	A	A	G	G	G	G	G	G	G	G	G	G	G	G	G	N	G	G	G	G	G	G	G	G	R	G	G	G	G	A	G	G	G	A	G	G	G	G
AX-95782926	A/G	1	89958716	+	NA	NA	NA	NA	NA	NA	G	G	G	A	A	A	A	A	A	G	A	A	G	G	G	G	G	G	G	A	G	G	G	G	G	G	G	G	G	G	G	A	G	A	G	A	G	G	A
AX-95805173	T/A	1	89959357	+	NA	NA	NA	NA	NA	NA	A	A	A	T	T	T	T	T	T	T	T	T	T	T	T	T	N	T	T	T	T	T	T	T	T	W	T	T	T	T	A	T	T	T	A	T	T	T	T
AX-95789702	T/C	1	89962293	+	NA	NA	NA	NA	NA	NA	C	C	C	T	T	T	T	T	T	T	T	T	T	T	Y	T	T	Y	T	T	T	T	T	Y	T	Y	T	T	T	T	C	T	T	T	C	T	T	T	T
AX-95783685	C/T	1	89967025	+	NA	NA	NA	NA	NA	NA	T	T	T	C	C	C	C	C	C	C	C	C	T	Y	T	Y	T	Y	T	C	T	T	T	T	T	T	T	T	T	C	T	C	C	C	T	C	C	Y	C
AX-95813389	T/C	1	89971138	+	NA	NA	NA	NA	NA	NA	C	C	C	T	T	T	T	T	T	T	T	T	T	Y	C	N	C	Y	T	T	C	T	C	C	C	C	Y	Y	T	T	C	T	T	T	C	T	T	Y	T
AX-95792401	C/T	1	89985595	+	NA	NA	NA	NA	NA	NA	T	T	T	C	C	C	C	C	C	C	C	C	T	T	T	Y	T	Y	C	C	C	T	Y	T	T	Y	Y	N	C	C	T	C	C	C	T	C	C	C	C
AX-95795037	A/G	1	89986205	+	NA	NA	NA	NA	NA	NA	A	A	A	A	A	A	A	A	A	A	A	A	A	G	G	G	G	G	A	A	A	A	G	G	G	A	G	G	A	A	A	A	A	A	A	A	A	A	A
AX-95805338	A/G	1	89987088	+	NA	NA	NA	NA	NA	NA	A	A	A	A	A	A	A	A	R	A	A	A	A	G	G	R	G	A	A	A	A	A	R	A	N	A	N	A	A	A	A	A	A	A	A	A	A	N	N
AX-95776257	G/C	1	89988215	+	NA	NA	NA	NA	NA	NA	G	G	G	G	G	G	G	G	G	G	G	G	G	G	G	G	N	N	N	G	G	G	G	G	G	G	G	G	N	G	G	G	G	G	G	G	G	G	G
AX-95780588	C/T	1	89989078	+	NA	NA	NA	NA	NA	NA	C	C	C	C	C	C	C	C	C	C	C	C	C	C	C	C	N	C	C	C	C	C	C	C	C	C	C	N	C	C	C	C	C	C	C	C	C	C	C
AX-95789691	T/C	1	89990317	+	NA	NA	NA	NA	NA	NA	C	C	C	T	T	T	T	T	T	T	T	T	T	Y	T	Y	T	T	T	T	T	T	Y	Y	T	N	Y	T	T	T	C	T	T	T	C	T	T	T	T
AX-95794630	T/C	1	89990494	+	NA	NA	NA	NA	NA	NA	C	C	C	T	T	T	T	T	T	T	T	T	C	C	C	C	C	C	C	T	T	T	C	C	C	Y	C	C	C	T	C	T	T	T	C	T	T	Y	T
AX-95811391	T/G	1	89990601	+	NA	NA	NA	NA	NA	NA	G	G	G	T	T	T	T	T	N	T	T	T	G	G	G	G	G	G	G	T	G	G	G	G	G	G	G	G	G	T	G	T	T	T	G	T	T	G	T
AX-95811576	T/C	1	89990868	+	NA	NA	NA	NA	NA	NA	C	C	C	T	T	T	T	T	T	T	T	T	C	C	C	C	C	C	C	T	T	T	C	C	C	Y	C	C	C	T	C	T	T	T	C	T	T	Y	T
AX-95789503	C/T	1	89993290	+	NA	NA	NA	NA	NA	NA	T	T	T	C	C	C	C	C	C	C	C	C	T	T	T	T	T	T	T	C	T	T	T	T	T	T	T	T	T	Y	T	C	C	C	T	C	C	T	C
AX-95803458	C/G	1	89996165	+	NA	NA	NA	NA	NA	NA	G	G	G	C	C	C	C	C	C	C	C	C	G	G	G	G	G	G	G	C	C	C	G	G	G	S	G	G	G	C	G	C	C	C	G	C	C	S	C
AX-95776321	G/A	1	89997279	+	NA	NA	NA	NA	NA	NA	A	A	A	G	G	G	G	G	G	G	G	G	A	A	A	A	A	A	A	G	A	G	A	A	A	A	A	A	A	G	A	G	G	G	A	G	G	A	G
AX-95801942	A/C	1	89998512	+	NA	NA	NA	NA	NA	NA	C	C	C	A	A	A	A	A	A	A	A	A	C	C	N	C	C	C	C	A	A	A	C	N	A	M	C	C	C	A	C	A	A	A	C	A	A	M	A
AX-95801858	T/G	1	90004012	+	NA	NA	NA	NA	NA	NA	G	G	G	T	T	T	T	T	T	T	T	T	G	K	T	T	K	T	T	T	T	T	T	T	T	K	T	T	T	T	G	T	T	T	G	T	T	K	T
AX-95802602	C/T	1	90004029	+	NA	NA	NA	NA	NA	NA	T	T	T	C	C	C	C	C	C	C	C	C	T	T	T	C	T	T	N	C	C	C	C	T	T	Y	C	T	T	C	T	C	C	C	T	C	C	T	C
AX-95791245	T/C	1	90004138	+	NA	NA	NA	NA	NA	NA	C	C	C	T	T	T	T	T	T	T	T	T	C	T	T	T	Y	T	T	T	T	T	T	T	T	Y	T	T	T	T	C	T	T	T	C	T	T	Y	T
AX-95781337	T/C	1	90005026	+	NA	NA	NA	NA	NA	NA	C	C	C	T	T	T	T	T	T	T	T	T	C	Y	Y	Y	C	C	C	T	C	C	N	Y	Y	C	Y	C	C	T	C	T	T	T	C	T	T	C	T
AX-95772552	G/A	1	90006456	+	NA	NA	NA	NA	NA	NA	G	G	G	G	G	G	G	G	G	G	G	G	G	R	R	R	A	R	G	G	G	G	R	R	R	G	R	R	G	G	G	G	G	G	G	G	G	G	G
AX-95774556	A/G	1	90006704	+	NA	NA	NA	NA	NA	NA	G	G	G	A	A	A	A	A	A	A	A	A	G	G	G	G	G	G	G	A	G	G	G	G	G	G	G	G	G	A	G	A	A	A	G	A	A	G	A
AX-95785584	C/A	1	90012212	+	NA	NA	NA	NA	NA	NA	A	A	A	M	C	C	C	C	N	C	C	C	A	A	A	A	N	A	A	C	C	C	M	A	A	M	A	A	A	N	A	C	C	C	A	C	C	M	C
AX-95775508	C/T	1	90018044	+	NA	NA	NA	NA	NA	NA	T	T	T	C	C	C	C	C	C	C	C	C	T	N	T	T	C	T	T	C	C	C	T	T	T	Y	T	T	T	C	T	C	C	C	T	C	C	Y	C
AX-95811737	C/G	1	90021963	+	NA	NA	NA	NA	NA	NA	G	G	G	C	C	C	C	C	C	C	C	C	G	S	G	G	G	G	G	C	G	G	G	G	G	G	G	G	G	C	G	C	C	C	G	C	C	G	C
AX-95791871	G/C	1	90022902	+	NA	NA	NA	NA	NA	NA	G	G	G	G	G	G	G	G	G	G	G	G	G	G	G	G	S	G	G	G	G	G	G	G	G	G	G	G	G	G	G	G	G	G	G	G	G	S	G
AX-95771611	T/A	1	90023223	+	NA	NA	NA	NA	NA	NA	W	W	W	T	T	T	T	T	T	T	T	T	T	T	T	T	T	T	T	T	T	T	T	T	T	W	T	T	T	T	W	T	T	N	W	T	T	T	T
AX-95785074	C/A	1	90023388	+	NA	NA	NA	NA	NA	NA	A	A	A	C	C	C	C	C	M	C	C	C	C	C	C	C	C	C	C	C	C	C	C	C	C	M	C	C	C	M	A	C	C	C	A	C	C	C	C
AX-95796207	T/C	1	90025805	+	NA	NA	NA	NA	NA	NA	C	C	C	T	T	T	T	T	T	T	T	T	C	C	C	C	Y	C	T	T	C	C	C	C	C	C	C	C	T	T	C	T	T	T	C	T	T	C	T
AX-95784538	A/G	1	90026376	+	NA	NA	NA	NA	NA	NA	G	G	G	G	A	A	A	A	G	G	A	G	G	G	G	G	G	G	G	A	G	G	G	G	G	G	G	G	G	G	G	G	G	G	G	A	G	G	A
AX-95812033	C/T	1	90027027	+	NA	NA	NA	NA	NA	NA	T	T	N	C	C	C	C	C	N	C	C	C	T	T	T	T	C	T	C	C	T	T	T	T	T	T	T	T	C	C	T	C	C	C	T	C	C	T	C
AX-95773833	T/C	1	90027046	+	NA	NA	NA	NA	NA	NA	T	T	T	T	T	T	T	T	T	T	T	T	T	T	T	T	Y	T	T	T	T	T	T	T	T	T	T	T	T	T	T	T	T	T	T	T	T	T	T
AX-95775380	G/A	1	90027154	+	NA	NA	NA	NA	NA	NA	G	G	G	G	G	G	G	G	G	G	G	G	G	G	G	G	A	G	G	G	G	G	G	G	G	G	G	G	G	G	G	G	G	G	G	G	G	G	G
AX-95793038	A/G	1	90032488	+	NA	NA	NA	NA	NA	NA	G	G	G	A	A	A	A	A	A	A	A	A	G	G	G	G	G	G	G	A	G	G	G	G	G	G	G	R	G	A	G	A	A	A	G	A	A	G	A
AX-95802495	A/T	1	90032514	+	NA	NA	NA	NA	NA	NA	T	T	T	A	A	A	A	A	A	A	A	A	A	A	A	A	A	A	A	A	A	A	A	A	A	W	A	A	A	A	T	A	A	A	T	A	A	A	A
AX-95805328	A/G	1	90037631	+	NA	NA	NA	NA	NA	NA	G	G	G	A	A	A	A	A	A	A	A	A	A	R	A	R	G	A	A	A	A	A	A	A	A	R	A	G	A	A	G	A	A	A	G	A	A	A	A
AX-95791734	G/A	1	90040114	+	NA	NA	NA	NA	NA	NA	A	A	A	G	G	G	G	G	G	G	G	G	A	A	A	A	A	A	A	G	A	A	A	A	A	A	A	A	A	G	A	G	G	G	A	G	G	A	G
AX-95797570	A/G	1	90040230	+	NA	NA	NA	NA	NA	NA	G	G	G	A	A	A	A	A	A	A	A	A	G	G	G	G	G	G	A	A	G	G	G	G	G	G	G	G	A	A	G	A	A	A	G	A	A	G	A
AX-95810013	A/G	1	90040387	+	NA	NA	NA	NA	NA	NA	G	G	G	A	A	A	A	A	A	A	A	A	G	G	G	G	G	G	A	A	G	G	G	G	G	G	G	G	A	A	G	A	A	A	G	A	A	G	A
AX-95802569	G/A	1	90040580	+	NA	NA	NA	NA	NA	NA	A	A	A	G	G	G	G	G	G	G	G	G	G	G	G	G	R	G	G	G	G	G	G	G	G	R	G	G	G	G	A	G	G	G	A	G	G	G	G
AX-95769593	C/T	1	90041601	+	NA	NA	NA	NA	NA	NA	T	T	T	C	C	C	C	C	C	C	C	C	T	T	T	T	T	T	T	C	T	T	T	T	T	T	T	T	T	C	T	C	C	C	T	C	C	T	C
AX-95797746	A/G	1	90047498	+	NA	NA	NA	NA	NA	NA	G	G	G	A	A	A	A	A	A	A	A	A	G	G	G	G	G	G	A	A	G	G	G	G	G	G	G	G	A	A	G	A	A	A	G	A	A	G	A
AX-95768389	G/A	1	90053972	+	NA	NA	NA	NA	NA	NA	A	A	A	G	G	G	G	G	G	G	G	G	A	A	A	A	A	A	G	G	A	A	A	A	A	A	A	A	G	G	A	G	G	G	A	G	G	A	G
AX-95806324	C/T	1	90054940	+	NA	NA	NA	NA	NA	NA	T	T	T	C	C	C	C	C	C	C	C	C	T	T	T	T	T	T	C	C	T	T	T	T	T	T	T	T	C	C	T	C	C	C	T	C	C	T	C
AX-95805809	G/A	1	90057825	+	NA	NA	NA	NA	NA	NA	G	G	G	G	G	G	G	G	G	G	G	G	A	A	A	A	G	A	G	G	A	A	A	A	A	R	A	A	G	G	G	G	G	G	G	G	G	A	G
AX-95806764	T/C	1	90057931	+	NA	NA	NA	NA	NA	NA	T	T	T	T	T	T	T	T	T	T	T	T	T	T	T	T	C	T	T	T	T	T	T	T	T	T	T	T	T	T	T	T	T	T	T	T	T	T	T
AX-95798042	C/T	1	90058097	+	NA	NA	NA	NA	NA	NA	T	T	T	C	C	C	C	C	C	C	C	C	T	T	T	T	T	T	C	C	T	T	T	T	T	T	T	T	C	C	T	C	C	C	T	C	C	T	C
AX-95781019	A/G	1	90085015	+	NA	NA	NA	NA	NA	NA	G	G	G	A	A	A	A	A	A	A	A	A	G	R	G	G	G	G	A	A	G	G	R	G	G	G	R	G	A	A	G	A	A	A	G	A	A	G	A
AX-95769723	A/C	1	90085419	+	NA	NA	NA	NA	NA	NA	C	C	C	A	A	A	A	A	A	A	A	A	C	C	C	C	C	C	A	A	C	C	C	C	C	C	C	C	A	A	C	A	A	A	C	A	A	C	A
AX-95797187	T/C	1	90086932	+	NA	NA	NA	NA	NA	NA	C	C	C	T	T	T	T	T	T	T	T	T	T	T	T	T	T	T	T	T	T	T	T	N	T	Y	T	T	T	T	C	T	T	T	C	T	T	T	T
AX-95772989	A/G	1	90087622	+	NA	NA	NA	NA	NA	NA	G	G	G	A	A	A	A	A	A	A	A	A	G	G	N	G	G	G	A	A	G	G	G	G	G	G	R	G	A	A	G	A	A	A	G	A	A	G	A
AX-95769299	T/G	1	90095345	+	NA	NA	NA	NA	NA	NA	G	G	G	T	T	T	T	T	T	T	T	T	G	K	K	G	G	G	G	T	G	G	G	K	K	G	G	G	G	T	G	T	T	T	G	T	T	G	T
AX-95781157	T/A	1	90096092	+	NA	NA	NA	NA	NA	NA	A	A	A	T	T	T	T	T	T	T	T	T	A	A	A	A	A	A	T	T	A	A	A	A	A	A	A	A	T	T	A	T	T	T	A	T	T	A	T
AX-95809469	A/G	1	90096936	+	NA	NA	NA	NA	NA	NA	G	G	G	A	A	A	A	A	A	A	A	A	G	G	G	G	G	G	G	A	G	G	G	G	G	G	G	G	G	A	G	A	A	A	G	A	A	G	A
AX-95814875	T/A	1	90097155	+	NA	NA	NA	NA	NA	NA	A	A	A	T	T	T	T	T	T	T	T	T	A	A	A	A	A	A	A	T	A	A	A	A	A	A	A	A	A	T	A	T	T	T	A	T	T	A	T
AX-95769116	G/A	1	90098130	+	NA	NA	NA	NA	NA	NA	A	A	A	A	G	G	G	G	A	A	G	A	A	G	A	R	A	A	A	G	A	A	R	A	A	A	R	A	A	R	A	A	A	A	A	N	A	A	G
AX-95781267	C/T	1	90098674	+	NA	NA	NA	NA	NA	NA	T	T	T	C	C	C	C	C	C	C	C	C	T	T	T	T	T	T	T	C	T	T	T	T	T	T	T	T	T	Y	T	C	C	C	T	C	C	T	C
AX-95773494	G/A	1	90098789	+	NA	NA	NA	NA	NA	NA	A	A	A	G	G	G	G	G	G	G	G	G	A	A	A	R	A	A	A	G	N	A	A	A	A	A	A	A	A	G	A	G	G	G	A	G	G	A	G
AX-95781964	A/G	1	90107438	+	NA	NA	NA	NA	NA	NA	G	G	G	A	A	A	A	A	A	A	A	A	G	G	G	G	G	G	G	A	G	G	G	R	G	G	G	G	G	R	G	A	A	A	G	A	A	G	A
AX-95810980	C/A	1	90108236	+	NA	NA	NA	NA	NA	NA	A	A	A	C	C	C	C	C	C	C	C	C	C	C	C	C	C	C	C	C	C	C	C	C	C	M	C	C	C	C	A	C	C	C	A	C	C	C	C
AX-95776095	T/A	1	90114354	+	NA	NA	NA	NA	NA	NA	W	W	W	T	T	T	T	T	T	T	T	T	T	T	T	T	W	T	T	T	T	T	T	T	T	T	T	T	T	T	W	T	T	T	N	T	T	T	T
AX-95781521	G/A	1	90114442	+	NA	NA	NA	NA	NA	NA	A	A	A	G	G	G	G	G	G	G	G	G	A	A	A	A	A	A	A	G	A	A	A	A	A	A	A	A	A	G	A	G	G	G	A	G	G	A	G
AX-95775082	G/T	1	90115259	+	NA	NA	NA	NA	NA	NA	T	T	T	G	G	G	G	G	G	G	G	G	G	G	G	G	G	G	G	G	G	G	G	G	G	K	G	G	G	G	T	G	G	G	T	G	G	G	G
AX-95801221	C/T	1	90119477	+	NA	NA	NA	NA	NA	NA	C	C	C	C	C	C	C	C	C	C	C	C	C	C	Y	Y	T	C	C	C	C	C	C	Y	Y	C	Y	C	C	C	C	C	C	C	C	C	C	C	C
AX-95773112	T/C	1	90119523	+	NA	NA	NA	NA	NA	NA	Y	Y	Y	T	T	T	T	T	T	T	T	T	T	T	T	T	T	T	T	T	T	T	Y	T	T	T	T	T	T	T	T	T	T	T	T	T	T	T	T
AX-95803444	A/G	1	90120137	+	NA	NA	NA	NA	NA	NA	G	G	G	A	A	A	A	A	A	A	A	A	G	G	G	G	G	G	G	A	G	G	G	R	N	G	G	G	G	A	G	A	A	A	G	A	A	G	A
AX-95813203	A/G	1	90120175	+	NA	NA	NA	NA	NA	NA	G	G	G	R	A	A	A	A	R	A	A	A	G	G	G	G	G	G	G	N	G	G	G	G	G	G	G	G	G	A	G	A	A	A	G	A	A	G	N
AX-95798405	T/A	1	90124310	+	NA	NA	NA	NA	NA	NA	A	A	A	T	T	T	T	T	T	A	T	T	A	N	N	A	A	A	A	T	A	A	N	A	W	A	A	N	A	A	A	T	A	T	A	T	T	A	T
AX-95794169	C/T	1	90124442	+	NA	NA	NA	NA	NA	NA	T	T	T	C	C	C	C	C	C	C	C	C	C	C	C	C	C	C	C	C	C	C	C	C	C	Y	C	C	C	C	T	C	C	C	T	C	C	C	C
AX-95814064	C/T	1	90124466	+	NA	NA	NA	NA	NA	NA	T	T	T	C	C	C	C	C	C	C	C	C	T	T	T	T	T	T	T	C	T	T	T	T	T	T	T	T	T	C	T	C	C	C	T	C	C	T	C
AX-95784585	G/A	1	90124682	+	NA	NA	NA	NA	NA	NA	A	A	A	G	G	G	G	G	G	G	G	G	A	A	A	A	A	A	A	G	A	A	A	A	A	A	A	A	A	G	A	G	G	G	A	G	G	A	G
AX-95803878	G/T	1	90124756	+	NA	NA	NA	NA	NA	NA	G	G	G	G	G	G	G	G	G	G	G	G	G	G	N	G	N	G	G	G	G	G	G	G	G	G	G	G	G	G	G	G	G	G	G	G	G	G	G
AX-95774325	A/G	1	90128958	+	NA	NA	NA	NA	NA	NA	G	G	G	A	A	A	A	A	A	A	A	A	G	G	G	G	G	G	G	A	G	G	G	G	G	G	G	G	G	A	G	A	A	A	G	A	A	G	A
AX-95775189	C/G	1	90129161	+	NA	NA	NA	NA	NA	NA	G	G	G	C	C	C	C	C	C	C	C	C	C	C	C	C	C	C	C	C	C	C	C	C	C	S	C	C	C	C	G	C	C	C	G	C	C	C	C
AX-95781746	T/C	1	90136334	+	NA	NA	NA	NA	NA	NA	C	C	C	T	T	T	T	T	T	T	T	T	C	Y	C	Y	C	C	C	T	C	C	C	C	C	C	C	C	C	N	C	T	T	T	C	T	T	C	T
AX-95778436	G/T	1	90142119	+	NA	NA	NA	NA	NA	NA	T	T	T	G	G	G	G	G	G	G	G	G	G	G	G	K	G	G	G	G	G	G	G	G	G	K	K	G	G	G	T	G	G	G	T	G	G	G	G
AX-95781742	T/C	1	90143129	+	NA	NA	NA	NA	NA	NA	C	C	C	T	T	T	T	T	T	T	T	T	C	C	C	C	C	C	C	T	C	C	C	C	C	C	C	C	C	T	C	T	T	T	C	T	T	C	T
AX-95812924	T/C	1	90143695	+	NA	NA	NA	NA	NA	NA	C	C	C	T	T	T	T	T	T	C	T	T	C	C	C	C	C	C	C	T	C	C	C	C	C	C	C	C	C	C	C	T	C	T	C	T	T	C	T
AX-95778125	C/T	1	90144728	+	NA	NA	NA	NA	NA	NA	C	C	C	C	C	C	C	C	C	C	C	C	C	Y	Y	Y	T	C	C	C	C	C	Y	N	Y	C	Y	C	C	C	C	C	C	C	C	C	C	C	C
AX-95784103	A/G	1	90149212	+	NA	NA	NA	NA	NA	NA	G	G	G	A	A	A	A	A	A	A	A	A	A	A	R	A	A	A	A	A	A	A	A	R	R	N	A	A	A	A	G	A	A	A	G	A	A	A	A
AX-95795029	G/C	1	90149520	+	NA	NA	NA	NA	NA	NA	G	G	G	G	G	G	G	G	G	G	G	G	G	G	G	N	S	G	G	G	G	G	G	G	G	G	N	G	G	G	G	G	G	G	G	G	G	G	G
AX-95788778	T/A	1	90157535	+	NA	NA	NA	NA	NA	NA	A	A	A	T	T	T	T	T	T	T	T	T	A	A	A	A	A	A	A	T	A	A	A	A	A	A	A	A	A	T	A	T	T	T	A	T	T	A	T
AX-95798140	G/C	1	90169470	+	NA	NA	NA	NA	NA	NA	G	G	G	G	G	G	G	G	G	G	G	G	G	G	G	G	N	G	G	G	N	G	G	G	G	G	G	G	G	G	G	G	G	G	G	G	G	S	G
AX-95814404	C/T	1	90171520	+	NA	NA	NA	NA	NA	NA	C	C	C	C	C	C	C	C	N	C	C	C	C	N	Y	C	C	C	C	C	C	C	C	N	Y	C	C	C	C	C	C	C	C	C	C	C	C	Y	C
AX-95773986	C/T	1	90172194	+	NA	NA	NA	NA	NA	NA	T	T	T	C	C	C	C	C	C	C	C	C	T	T	T	T	T	T	T	C	T	T	T	T	T	T	T	T	T	C	T	C	C	C	T	C	C	T	C
AX-95808283	T/C	1	90172766	+	NA	NA	NA	NA	NA	NA	T	T	T	T	T	T	T	T	T	T	T	T	T	T	T	T	N	T	T	T	T	T	T	T	T	T	T	T	T	T	T	T	T	T	T	T	T	T	T
AX-95784771	T/C	1	90172952	+	NA	NA	NA	NA	NA	NA	C	C	C	T	T	T	T	T	T	T	T	T	C	C	C	C	C	C	C	T	C	C	C	C	C	C	C	C	C	T	C	T	T	T	C	T	T	C	T
AX-95777238	A/G	1	90182191	+	NA	NA	NA	NA	NA	NA	G	G	G	R	A	A	N	A	A	A	A	A	A	R	A	A	A	A	A	A	R	A	R	A	A	R	A	A	A	A	G	A	A	N	G	A	A	A	A
AX-95805270	A/G	1	90183379	+	NA	NA	NA	NA	NA	NA	G	G	G	R	A	A	A	A	A	A	A	A	G	R	G	R	G	G	G	A	G	G	G	G	N	G	N	G	G	A	G	A	A	A	G	A	A	R	A
AX-95799880	T/C	1	90184821	+	NA	NA	NA	NA	NA	NA	C	C	C	T	T	T	T	T	T	T	T	T	C	C	C	C	C	C	C	T	C	C	C	C	C	C	C	C	C	T	C	T	T	T	C	T	T	C	T
AX-95782101	T/C	1	90192578	+	NA	NA	NA	NA	NA	NA	C	C	C	T	T	T	T	T	T	T	T	T	C	C	C	C	C	C	C	T	C	C	N	C	C	C	C	C	C	T	C	T	T	T	C	T	T	C	T
AX-95779325	T/C	1	90197649	+	NA	NA	NA	NA	NA	NA	C	C	C	T	T	T	T	T	T	T	T	T	C	N	C	C	C	C	C	T	C	C	N	C	C	C	C	C	C	T	C	T	T	T	C	T	T	C	T
AX-95793735	C/T	1	90198642	+	NA	NA	NA	NA	NA	NA	T	T	T	C	C	C	C	C	C	C	C	C	C	C	C	C	C	C	C	C	C	C	C	C	C	Y	C	C	C	C	T	C	C	C	T	C	C	C	C
AX-95796133	T/C	1	90198789	+	NA	NA	NA	NA	NA	NA	C	C	C	T	T	T	T	T	T	T	T	T	T	T	N	T	T	T	T	T	T	T	T	N	T	Y	T	T	T	T	C	T	T	T	C	T	T	T	T
AX-95791525	C/T	1	90199893	+	NA	NA	NA	NA	NA	NA	T	T	T	C	C	C	C	C	C	C	C	C	T	Y	T	T	T	T	T	C	T	T	Y	T	T	T	T	T	T	C	T	C	C	C	T	C	C	T	C
AX-95802271	A/G	1	90200115	+	NA	NA	NA	NA	NA	NA	A	A	A	A	A	A	A	A	A	A	A	A	A	A	A	A	R	A	A	A	A	A	A	A	A	A	A	A	A	A	A	A	A	A	A	A	A	A	A
AX-95801429	A/G	1	90202529	+	NA	NA	NA	NA	NA	NA	G	G	G	A	A	A	A	A	A	A	A	A	A	A	A	A	A	A	A	A	A	A	A	A	A	R	A	A	A	A	G	A	A	A	G	A	A	A	A
AX-95787807	C/A	1	90234681	+	NA	NA	NA	NA	NA	NA	C	C	C	C	C	C	C	C	C	C	C	C	M	A	A	M	C	M	C	C	M	N	M	A	M	C	M	M	C	C	C	C	C	C	C	C	C	A	C
AX-95774917	G/A	2	2271896	+	NA	NA	NA	NA	NA	NA	A	A	A	G	G	G	G	G	G	G	G	A	G	G	A	R	G	N	G	G	G	G	R	R	G	G	R	R	G	G	A	G	G	G	A	G	G	G	G
AX-95788415	G/A	2	6087570	+	NA	NA	NA	NA	NA	NA	G	G	G	G	A	G	A	G	G	G	A	G	G	R	G	R	G	G	G	G	G	G	R	G	G	R	R	G	G	G	G	G	G	G	G	G	G	G	G
AX-95783745	A/G	2	6352099	+	NA	NA	NA	NA	NA	NA	G	G	G	A	A	G	A	G	A	A	A	G	A	A	A	A	A	A	A	G	A	A	A	A	A	A	A	A	A	A	G	A	A	A	G	A	A	A	A
AX-95797435	A/G	2	6531364	+	NA	NA	NA	NA	NA	NA	A	A	A	A	G	A	G	A	A	A	G	A	A	A	R	A	A	A	A	A	A	A	A	R	A	A	A	R	A	A	A	A	A	A	A	A	A	A	A
AX-95807233	T/C	2	7793199	+	NA	NA	NA	NA	NA	NA	T	T	T	T	C	T	C	T	T	T	C	T	T	Y	Y	Y	T	T	T	T	T	T	Y	Y	N	T	Y	Y	T	T	T	T	T	T	T	T	T	T	T
AX-95774252	A/G	2	9692930	+	NA	NA	NA	NA	NA	NA	G	G	G	R	A	G	A	G	R	G	A	G	G	A	R	A	G	A	G	G	G	R	A	A	A	R	A	A	G	G	G	G	G	G	G	G	G	R	G
AX-95767727	G/T	2	13016181	+	NA	NA	NA	NA	NA	NA	T	T	T	G	G	T	G	T	G	G	G	T	G	G	G	G	G	K	G	T	G	G	G	G	G	G	G	G	G	G	T	G	G	G	T	G	G	G	G
AX-95767970	A/G	2	13992529	+	NA	NA	NA	NA	NA	NA	G	G	G	A	A	G	A	G	A	A	A	G	A	R	R	A	A	A	A	G	A	A	A	A	A	A	A	R	A	A	G	A	A	A	G	A	A	A	A
AX-95788033	G/C	2	13996325	+	NA	NA	NA	NA	NA	NA	G	G	G	G	C	G	C	G	G	G	C	G	G	N	G	N	G	G	G	G	G	G	G	G	G	N	G	G	G	G	G	G	G	G	G	G	G	G	G
AX-95799843	A/T	2	14198110	+	NA	NA	NA	NA	NA	NA	T	T	T	A	A	T	A	T	A	A	A	T	A	A	A	A	A	A	A	T	A	A	A	A	A	A	A	A	A	A	T	A	A	A	T	A	A	A	A
AX-95796993	A/G	2	14791638	+	NA	NA	NA	NA	NA	NA	A	A	A	R	G	A	G	A	R	A	G	A	A	R	A	A	A	A	A	A	A	R	A	A	A	N	A	A	A	A	A	A	A	A	A	A	A	R	A
AX-95802598	C/T	2	16495541	+	NA	NA	NA	NA	NA	NA	C	C	C	C	T	C	T	C	C	C	T	C	C	Y	C	Y	C	Y	C	C	C	C	Y	T	N	C	Y	C	C	C	C	C	C	C	C	C	C	C	C
AX-95807909	A/T	2	17932477	+	NA	NA	NA	NA	NA	NA	A	A	A	T	T	A	T	A	T	T	A	A	T	W	T	W	T	T	T	A	T	T	T	T	T	T	T	T	T	T	A	T	T	T	A	T	T	T	T
AX-95770002	C/T	2	18304196	+	NA	NA	NA	NA	NA	NA	C	C	C	C	C	T	C	C	C	C	C	C	C	C	C	C	C	C	C	C	C	C	C	C	C	C	C	C	C	C	C	C	C	C	C	C	C	C	C
AX-95813279	C/A	2	18603796	+	NA	NA	NA	NA	NA	NA	A	A	A	C	C	C	C	C	C	C	C	C	C	M	M	M	C	M	C	C	C	C	M	M	M	C	M	M	C	C	C	C	C	C	A	C	C	C	C
AX-95786733	G/C	2	18766586	+	NA	NA	NA	NA	NA	NA	G	G	G	G	G	G	G	G	G	G	G	G	G	C	C	C	G	G	G	G	G	G	C	C	S	G	C	C	G	G	G	G	G	G	G	G	G	G	G
AX-95777563	G/A	2	19156188	+	NA	NA	NA	NA	NA	NA	A	A	A	N	G	G	G	A	N	G	A	A	R	R	N	G	G	G	G	A	N	G	G	G	R	G	G	G	G	G	A	G	G	G	A	G	G	R	G
AX-95792031	T/C	2	19593866	+	NA	NA	NA	NA	NA	NA	T	T	T	T	T	T	T	T	T	T	T	T	T	T	T	Y	T	T	T	T	T	T	T	T	T	T	N	T	T	T	T	T	T	T	T	T	T	T	T
AX-95799879	T/C	2	19644183	+	NA	NA	NA	NA	NA	NA	C	C	C	T	T	T	T	T	N	T	T	C	T	Y	T	T	T	T	T	T	T	T	T	T	T	T	T	T	T	T	C	T	T	T	C	T	T	T	T
AX-95811971	C/T	2	20138126	+	NA	NA	NA	NA	NA	NA	T	T	T	C	C	T	C	C	C	C	C	C	C	C	C	C	C	C	C	C	C	C	C	C	C	C	C	C	C	C	C	C	C	C	C	C	C	C	C
AX-95791438	G/A	2	20543522	+	NA	NA	NA	NA	NA	NA	A	A	A	A	G	A	G	G	A	A	G	G	A	A	N	A	A	A	A	G	A	A	R	N	N	R	R	A	A	A	G	A	A	A	G	A	A	A	A
AX-95769368	T/A	2	21070037	+	NA	NA	NA	NA	NA	NA	A	A	A	T	T	A	T	T	T	A	T	T	T	T	T	T	T	T	T	T	T	T	T	T	T	T	T	T	T	T	T	T	T	T	T	T	T	T	T
AX-95788750	G/A	2	21285067	+	NA	NA	NA	NA	NA	NA	G	G	G	G	A	G	A	G	G	G	G	G	G	G	G	G	G	G	G	G	G	G	G	G	G	G	G	G	G	G	G	G	G	G	G	G	G	G	G
AX-95787013	G/A	2	21499733	+	NA	NA	NA	NA	NA	NA	G	G	G	A	A	G	A	G	G	G	G	G	G	G	G	G	G	G	G	G	G	G	G	G	G	N	G	G	G	G	G	G	G	G	G	G	G	G	G
AX-95793393	C/T	2	21981201	+	NA	NA	NA	NA	NA	NA	T	T	T	C	C	C	C	C	C	C	C	C	C	Y	C	C	C	Y	C	C	C	C	N	Y	Y	C	N	Y	C	C	C	C	C	C	C	C	C	C	C
AX-95781225	C/T	2	22969661	+	NA	NA	NA	NA	NA	NA	C	C	C	C	T	C	T	C	C	C	T	C	C	C	Y	T	C	C	C	C	C	C	C	Y	Y	C	Y	Y	C	C	C	C	C	C	C	C	C	C	C
AX-95779018	A/T	2	23773041	+	NA	NA	NA	NA	NA	NA	A	A	A	A	T	A	T	A	A	A	T	A	A	W	A	A	A	T	A	A	A	A	A	A	A	A	A	A	A	A	A	A	A	A	A	A	A	A	A
AX-95805434	A/C	2	24435791	+	NA	NA	NA	NA	NA	NA	C	C	C	A	A	A	A	A	A	A	A	A	A	M	A	A	A	M	A	A	A	A	A	A	A	A	A	A	A	A	A	A	A	A	C	A	A	A	A
AX-95788004	C/T	2	24832214	+	NA	NA	NA	NA	NA	NA	T	T	T	C	C	C	C	C	C	C	C	C	C	Y	Y	Y	C	C	C	C	C	C	Y	C	C	C	Y	Y	C	C	C	N	C	C	T	C	C	C	C
AX-95774587	A/C	2	25416899	+	NA	NA	NA	NA	NA	NA	A	A	A	A	A	A	A	A	A	A	A	A	A	N	C	M	A	C	A	A	A	A	C	C	M	A	N	C	A	A	A	A	A	A	A	A	A	A	A
AX-95777159	G/A	2	28527276	+	NA	NA	NA	NA	NA	NA	A	A	A	N	G	G	G	G	R	A	G	G	G	G	R	G	G	G	G	G	R	G	N	N	R	R	G	R	R	A	N	N	A	A	G	A	A	R	G
AX-95806664	G/A	2	28532146	+	NA	NA	NA	NA	NA	NA	A	A	A	G	G	G	G	G	G	A	G	G	G	G	G	G	G	G	G	G	G	G	G	G	G	G	G	G	G	A	G	R	A	A	G	A	A	G	G
AX-95803178	T/C	2	28535719	+	NA	NA	NA	NA	NA	NA	C	C	C	T	T	T	T	T	T	C	T	T	T	T	T	T	T	T	T	T	T	T	T	T	T	T	T	T	T	C	T	Y	C	C	T	C	C	T	T
AX-95804180	T/G	2	28537544	+	NA	NA	NA	NA	NA	NA	G	G	G	T	T	T	T	T	T	G	T	T	T	T	T	T	T	T	T	T	T	T	T	T	T	T	T	T	T	G	T	K	G	G	T	G	G	T	T
AX-95806050	A/T	2	28537589	+	NA	NA	NA	NA	NA	NA	T	T	T	A	A	A	A	A	T	T	A	A	T	T	T	T	T	T	T	A	T	T	T	T	T	W	T	T	T	T	A	T	T	T	A	T	T	T	A
AX-95786450	C/T	2	28889596	+	NA	NA	NA	NA	NA	NA	T	T	T	C	C	C	C	C	C	C	C	C	C	C	C	Y	C	C	C	C	C	C	Y	C	C	C	C	N	C	C	C	C	C	C	C	C	C	C	C
AX-95782789	C/T	2	29272949	+	NA	NA	NA	NA	NA	NA	T	T	T	C	C	C	C	C	C	C	C	C	C	Y	Y	C	C	C	C	C	C	C	C	Y	Y	C	C	Y	C	C	C	C	C	C	C	C	C	Y	C
AX-95793952	C/T	2	29596979	+	NA	NA	NA	NA	NA	NA	C	C	C	C	C	C	C	C	C	C	C	T	C	N	N	C	C	N	C	C	C	C	N	Y	Y	C	Y	Y	C	T	T	C	T	C	T	C	T	C	T
AX-95775505	T/G	2	29597303	+	NA	NA	NA	NA	NA	NA	T	T	T	T	T	T	T	T	G	T	T	G	K	T	T	T	T	T	T	T	G	G	T	T	T	G	T	T	T	G	G	K	G	G	G	K	G	G	G
AX-95778642	A/G	2	29597789	+	NA	NA	NA	NA	NA	NA	A	A	A	A	A	A	A	A	G	A	A	G	G	G	G	G	G	G	G	A	G	G	G	G	G	G	G	G	G	G	G	G	G	G	G	R	G	G	G
AX-95803000	C/T	2	29597863	+	NA	NA	NA	NA	NA	NA	C	C	C	C	C	C	C	C	T	C	C	T	T	T	T	T	T	T	T	C	Y	T	T	T	T	Y	T	T	T	T	T	T	T	T	T	Y	T	T	T
AX-95780793	T/C	2	29604053	+	NA	NA	NA	NA	NA	NA	T	T	T	T	T	T	T	T	C	T	T	C	C	C	C	C	C	C	C	T	C	C	C	C	C	C	C	C	C	C	C	C	C	C	C	Y	C	C	C
AX-95785794	G/C	2	29608327	+	NA	NA	NA	NA	NA	NA	G	G	G	G	G	G	G	G	G	G	G	C	G	G	G	G	G	G	G	G	G	G	G	G	G	G	G	G	G	C	C	S	C	C	C	S	C	G	C
AX-95774105	C/T	2	29609493	+	NA	NA	NA	NA	NA	NA	C	C	C	C	C	C	C	C	T	C	C	T	Y	C	C	N	C	C	C	C	T	T	C	C	C	T	N	N	C	T	T	Y	T	T	T	Y	T	T	T
AX-95797581	A/T	2	29712449	+	NA	NA	NA	NA	NA	NA	T	T	T	W	A	A	A	T	A	T	A	A	A	A	A	A	A	A	A	T	A	A	A	A	A	W	A	A	A	T	A	A	T	A	A	W	A	A	A
AX-95799512	G/T	2	29750873	+	NA	NA	NA	NA	NA	NA	G	G	G	T	T	T	T	G	G	G	T	T	G	G	G	G	G	G	G	G	G	G	G	G	G	G	G	G	G	G	T	G	G	G	T	G	G	G	T
AX-95786536	C/T	2	29755433	+	NA	NA	NA	NA	NA	NA	C	C	C	T	T	T	T	C	T	C	T	T	C	C	C	C	C	C	C	C	C	C	C	C	C	C	C	C	C	C	T	C	C	T	T	Y	T	C	T
AX-95812064	T/C	2	29883231	+	NA	NA	NA	NA	NA	NA	T	T	T	T	T	T	T	T	T	T	T	T	T	T	T	T	T	T	C	T	T	C	T	T	T	T	T	T	C	T	T	T	T	T	T	T	T	C	T
AX-95795954	C/G	2	29910592	+	NA	NA	NA	NA	NA	NA	G	G	G	C	G	G	G	C	C	C	G	G	C	C	S	C	C	N	C	C	C	C	C	C	C	C	C	N	C	C	G	C	C	C	G	C	C	C	C
AX-95785138	G/A	2	29943249	+	NA	NA	NA	NA	NA	NA	G	G	G	G	A	A	A	G	G	G	A	G	G	G	G	G	G	G	G	G	G	G	G	G	G	G	G	G	G	N	G	G	G	G	G	G	G	G	G
AX-95772038	T/A	2	29948774	+	NA	NA	NA	NA	NA	NA	T	T	T	A	T	T	T	T	T	T	T	T	T	T	T	T	T	T	T	T	T	T	T	T	T	T	T	T	T	T	T	T	T	T	T	T	T	T	A
AX-95804011	G/A	2	29948829	+	NA	NA	NA	NA	NA	NA	G	G	G	A	G	G	G	G	G	G	G	G	G	G	G	G	G	G	G	G	G	G	G	G	G	G	G	G	G	G	G	G	G	G	G	G	G	G	A
AX-95780995	C/T	2	29949023	+	NA	NA	NA	NA	NA	NA	C	C	C	T	C	C	C	C	T	C	C	C	T	T	T	T	T	T	T	C	T	T	T	T	T	T	T	T	T	C	C	Y	C	C	C	N	C	T	T
AX-95801748	T/C	2	29949170	+	NA	NA	NA	NA	NA	NA	T	T	T	C	T	T	T	T	T	T	T	T	T	T	T	T	T	T	T	T	T	T	T	T	T	T	T	T	T	T	T	T	T	T	T	T	T	T	C
AX-95770244	T/A	2	29949738	+	NA	NA	NA	NA	NA	NA	T	T	T	A	T	T	T	T	T	T	T	T	W	A	A	A	A	A	T	T	T	T	A	A	A	T	A	A	T	T	T	W	T	T	T	T	T	T	A
AX-95771900	C/T	2	29966535	+	NA	NA	NA	NA	NA	NA	C	C	C	C	C	C	C	T	C	T	C	C	C	C	Y	Y	C	C	C	T	C	C	C	Y	Y	C	C	Y	C	C	C	C	C	T	C	C	C	C	C
[truncated: 9,913 more rows]
[truncated: 251 more columns]
